# Supplementary material for: A chromosome-level genome assembly for the Silkie chicken resolves complete sequences for key chicken metabolic, reproductive, and immunity genes
Source: Commun Biol. 2023 Dec 6;6:1233. doi: 10.1038/s42003-023-05619-y (PMC10700341; doi:10.1038/s42003-023-05619-y)
Supplement: Supplementary file 3 — Supplementary Data 1 [file 42003_2023_5619_MOESM3_ESM.xlsx]

## Sheet: Genome re-sequencing
Genome Re-sequencing
Sample	Breed	Tissues	Platform	Read length(bp)	File type	Data size(G)	Ncbi accession	Data source	Age/Stage
1-M	Silkie	Blood	NovaSeq 6000	150	fq	14.5	SRR17968710	This study	Adult
2-M	Silkie	Blood	NovaSeq 6000	150	fq	16.3	SRR17968701	This study	Adult
3-M	Silkie	Blood	NovaSeq 6000	150	fq	13.7	SRR17968700	This study	Adult
4-M	Silkie	Blood	NovaSeq 6000	150	fq	15.6	SRR17968699	This study	Adult
5-M	Silkie	Blood	NovaSeq 6000	150	fq	13.3	SRR17968698	This study	Adult
6-M	Silkie	Blood	NovaSeq 6000	150	fq	14.6	SRR17968709	This study	Adult
7-M	Silkie	Blood	NovaSeq 6000	150	fq	13.4	SRR17968703	This study	Adult
8-M	Silkie	Blood	NovaSeq 6000	150	fq	14	SRR17968702	This study	Adult
16-F	Silkie	Blood	NovaSeq 6000	150	fq	13.1	SRR17968696	This study	Adult
17-F	Silkie	Blood	NovaSeq 6000	150	fq	13.7	SRR17968706	This study	Adult
18-F	Silkie	Blood	NovaSeq 6000	150	fq	15.5	SRR17968705	This study	Adult
19-F	Silkie	Blood	NovaSeq 6000	150	fq	14.6	SRR17968707	This study	Adult
23-F	Silkie	Blood	NovaSeq 6000	150	fq	15	SRR17968697	This study	Adult
24-F	Silkie	Blood	NovaSeq 6000	150	fq	14.8	SRR17968704	This study	Adult
25-F	Silkie	Blood	NovaSeq 6000	150	fq	15.4	SRR17968708	This study	Adult
ERR5633123	Rhode Island Red	Blood	Illumina HiSeq 3000	150	fq	14.4	ERR5633123	https://www.ncbi.nlm.nih.gov/Traces/study/?acc=ERP128039&o=acc_s%3Aa	Adult
ERR5633124	Rhode Island Red	Blood	Illumina HiSeq 3001	150	fq	14.3	ERR5633124	https://www.ncbi.nlm.nih.gov/Traces/study/?acc=ERP128039&o=acc_s%3Aa	Adult
ERR5633125	Rhode Island Red	Blood	Illumina HiSeq 3002	150	fq	15.6	ERR5633125	https://www.ncbi.nlm.nih.gov/Traces/study/?acc=ERP128039&o=acc_s%3Aa	Adult
ERR5633128	Rhode Island Red	Blood	Illumina HiSeq 3003	150	fq	14.7	ERR5633128	https://www.ncbi.nlm.nih.gov/Traces/study/?acc=ERP128039&o=acc_s%3Aa	Adult
ERR5633132	Rhode Island Red	Blood	Illumina HiSeq 3004	150	fq	17.7	ERR5633132	https://www.ncbi.nlm.nih.gov/Traces/study/?acc=ERP128039&o=acc_s%3Aa	Adult
ERR5633133	Rhode Island Red	Liver	Illumina HiSeq 3005	150	fq	15.7	ERR5633133	https://www.ncbi.nlm.nih.gov/Traces/study/?acc=ERP128039&o=acc_s%3Aa	Adult
ERR5633134	Rhode Island Red	Blood	Illumina HiSeq 3006	150	fq	15.8	ERR5633134	https://www.ncbi.nlm.nih.gov/Traces/study/?acc=ERP128039&o=acc_s%3Aa	Adult
ERR5633135	Rhode Island Red	Blood	Illumina HiSeq 3007	150	fq	18.2	ERR5633135	https://www.ncbi.nlm.nih.gov/Traces/study/?acc=ERP128039&o=acc_s%3Aa	Adult
ERR5633136	Rhode Island Red	Blood	Illumina HiSeq 3008	150	fq	14.3	ERR5633136	https://www.ncbi.nlm.nih.gov/Traces/study/?acc=ERP128039&o=acc_s%3Aa	Adult
ERR5633137	Rhode Island Red	Blood	Illumina HiSeq 3009	150	fq	15.9	ERR5633137	https://www.ncbi.nlm.nih.gov/Traces/study/?acc=ERP128039&o=acc_s%3Aa	Adult
ERR5633138	Rhode Island Red	Blood	Illumina HiSeq 3010	150	fq	16.9	ERR5633138	https://www.ncbi.nlm.nih.gov/Traces/study/?acc=ERP128039&o=acc_s%3Aa	Adult

## Sheet: RNA-Seq
RNA-Seq
Sample	Breed	Tissues	Age/Stage	Platform	Paired reads (M)	File type	Data size (G)	Ncbi accession	Data source
SAMN01831569	old juvenile broiler chickens	Adipose	7 week	Illumina HiSeq 2000	62.5808	fq	19	SRR636249	SRA
SAMN02199152	red jungle fowl	Adipose	adult	Illumina HiSeq 2000	83.1474	fq	25	SRR924539	SRA
SAMN02261960	old juvenile broiler chickens	Adipose	7 week	Illumina HiSeq 2000	29.9205	fq	9.2	SRR942361	SRA
SAMN02261953	old juvenile broiler chickens	Adipose	7 week	Illumina HiSeq 2000	21.3501	fq	6.6	SRR942364	SRA
SAMN02799556	362_WAT	Adipose	14 weeks	Illumina HiSeq 2000	47.987	fq	13.6	SRR1299037	SRA
SAMN02799558	412_WAT	Adipose	14 weeks	Illumina HiSeq 2000	60.3112	fq	17.2	SRR1299039	SRA
SAMN02799560	421_WAT	Adipose	14 weeks	Illumina HiSeq 2000	40.1717	fq	11.4	SRR1299040	SRA
SAMN02799562	541_WAT	Adipose	14 weeks	Illumina HiSeq 2000	45.8241	fq	13	SRR1299042	SRA
SAMN02799564	721_WAT	Adipose	14 weeks	Illumina HiSeq 2000	30.5292	fq	8.8	SRR1299044	SRA
SAMN02799566	730_WAT	Adipose	14 weeks	Illumina HiSeq 2000	59.7118	fq	17	SRR1299046	SRA
SAMN02799568	747_WAT	Adipose	14 weeks	Illumina HiSeq 2000	56.6084	fq	16.1	SRR1299048	SRA
SAMN02799569	920_WAT	Adipose	14 weeks	Illumina HiSeq 2000	48.7152	fq	13.8	SRR1299049	SRA
SAMN03579589	Boiler	Adipose	Day 47	Illumina HiSeq 2500	45.949	fq	8.8	SRR2018214	SRA
SAMN02199150	red jungle fowl	Adrenal	adult	Illumina HiSeq 2000	194.404	fq	58	SRR924202	SRA
SAMN02222150	chicken	Arcopallium	12 weeks	Illumina HiSeq 2000	31.8842	fq	4.6	SRR934004	SRA
SAMN03354468	cell	Basilar papilla	7 days	Illumina HiSeq 2000	40.9294	fq	11.7	SRR1811308	SRA
SAMN02444762	lymphoblast	Bursa		Illumina HiSeq 2000	40.1921	fq	8.8	SRR1050759	SRA
SAMN02444761	lymphoblast	Bursa		Illumina HiSeq 2000	38.8339	fq	8.5	SRR1050760	SRA
SAMN01096083	White Leghorn	Blastoderm		Illumina HiSeq 2000	131.678	fq	40	SRR534006	SRA
SAMN01096085	White Leghorn	Blastoderm		Illumina HiSeq 2000	138.072	fq	42	SRR536787	SRA
SAMN01766921	chicken	Brain		Illumina HiSeq 2000	178.475	fq	35	SRR594500	SRA
SAMN01758117	chicken	Brain		Illumina HiSeq 2000	115.603	fq	27	SRR579551	SRA
SAMN02199156	red jungle fowl	Cerebrum	adult	Illumina HiSeq 2000	68.1184	fq	22	SRR924546	SRA
SAMN01766922	chicken	Colon		Illumina HiSeq 2000	201.44	fq	40	SRR594501	SRA
SAMN04161464	silky	Comb	200 days	Illumina HiSeq 2000	23.6433	fq	6.2	SRR2653978	SRA
SAMN04161461	silky	Comb	embryo day 8	Illumina HiSeq 2000	24.4206	fq	6.4	SRR2653979	SRA
SAMN03329529	brown-egg dwarf layers	Duodenum	62 weeks	Illumina HiSeq 2000	86.3058	fq	26	SRR1789055	SRA
SAMN03376183	brown-egg dwarf layers	Duodenum	61 weeks	Illumina HiSeq 2000	80.2581	fq	26	SRR1821183	SRA
SAMN03376186	brown-egg dwarf layers	Duodenum	61 weeks	Illumina HiSeq 2000	81.6023	fq	26	SRR1821186	SRA
SAMN02769459	chicken	Embryo	HH4/5	Illumina HiSeq 2000	86.6188	fq	22	SRR1298385	SRA
SAMN03381137	chicken	Embryo	HH14	Illumina HiSeq 2000	86.6188	fq	22	SRR1822371	SRA
SAMN03381136	chicken	Embryo	HH11	Illumina HiSeq 2000	73.1825	fq	18.4	SRR1822373	SRA
SAMN03381139	chicken	Embryo	HH25/26	Illumina HiSeq 2000	78.2016	fq	19.7	SRR1822375	SRA
SAMN03381140	chicken	Embryo	HH32	Illumina HiSeq 2000	109.072	fq	28	SRR1822376	SRA
SAMN03381141	chicken	Embryo	HH36	Illumina HiSeq 2000	143.514	fq	37	SRR1822377	SRA
SAMN03381135	chicken	Embryo	HH4	Illumina HiSeq 2000	161.89	fq	44.6	SRR1822378	SRA
SAMN03381136	chicken	Embryo	HH11	Illumina HiSeq 2000	95.2154	fq	28	SRR1822379	SRA
SAMN02738221	Taiwan Country Chicken	Epithelium	2yr	Illumina HiSeq 2000	111.626	fq	34	SRR1265944	SRA
SAMN02738215	Leghorn	Epithelium	2yr	Illumina HiSeq 2000	153.837	fq	47	SRR1264528	SRA
SAMN01103464	White Leghorn	Gonads	6 day	Illumina HiSeq 2000	170.231	fq	51	SRR538806	SRA
SAMN01103463	White Leghorn	Gonads	6 day	Illumina HiSeq 2000	131.973	fq	40	SRR536790	SRA
SAMN03401143	White Leghorn	Gonads	6 day	Illumina HiSeq 2000	70.084	fq	22	SRR1956756	SRA
SAMN03401140	White Leghorn	Gonads	6 day	Illumina HiSeq 2000	71.341	fq	22	SRR1956753	SRA
SAMN01758120	chicken	Heart		Illumina HiSeq 2000	97.0196	fq	23	SRR579554	SRA
SAMN01766923	chicken	Heart		Illumina HiSeq 2000	166.869	fq	34	SRR594502	SRA
SAMN02199160	red jungle fowl	Heart	adult	Illumina HiSeq 2000	96.627	fq	30	SRR924550	SRA
SAMN04221134	White Leghorn	Heart	embryonic day 19	Illumina HiSeq 2000	22.4153	fq	6.4	SRR2845409	SRA
SAMN04221130	White Leghorn	Heart	embryonic day 19	Illumina HiSeq 2000	18.2321	fq	5.2	SRR2889274	SRA
SAMN04437547	Linzhi Tibetan	Heart	16 d after incubation	Illumina HiSeq 2000	50.37	fq	11.8	SRR3115140	SRA
SAMN04437549	Lhasa White	Heart	16 d after incubation	Illumina HiSeq 2000	43.0492	fq	10.2	SRR3115142	SRA
SAMN04437551	Chahua	Heart	16 d after incubation	Illumina HiSeq 2000	45.5284	fq	10.8	SRR3115144	SRA
SAMN04437553	White Leghorn	Heart	16 d after incubation	Illumina HiSeq 2000	44.4481	fq	10.4	SRR3115146	SRA
SAMN02199162	red jungle fowl	Hypothalamus		Illumina HiSeq 2000	136.221	fq	40	SRR924552	SRA
SAMN02199166	red jungle fowl	Liver		Illumina HiSeq 2000	79.3182	fq	24	SRR924556	SRA
SAMN01766925	chicken	Liver		Illumina HiSeq 2000	169.202	fq	35	SRR594504	SRA
SAMN01758118	chicken	Liver		Illumina HiSeq 2000	86.9627	fq	19.8	SRR579552	SRA
SAMN04221153	White Leghorn	Liver	embryonic day 19	Illumina HiSeq 2000	25.1842	fq	7.2	SRR2889297	SRA
SAMN04221149	White Leghorn	Liver	embryonic day 19	Illumina HiSeq 2000	25.21	fq	7.2	SRR2889293	SRA
SAMN03782285	Lushi chicken	Liver	30 weeks	Illumina HiSeq 2500	31.7977	fq	9.6	SRR2070095	SRA
SAMN03782283	Lushi chicken	Liver	20 weeks	Illumina HiSeq 2500	31.0605	fq	9.4	SRR2070093	SRA
SAMN02799559	chicken	Liver	14 weeks	Illumina HiSeq 2000	47.4621	fq	14.4	SRR1299051	SRA
SAMN02799569	chicken	Liver	14 weeks	Illumina HiSeq 2000	68.5123	fq	19.4	SRR1299050	SRA
SAMN02799567	chicken	Liver	14 weeks	Illumina HiSeq 2000	46.0459	fq	13.3	SRR1299047	SRA
SAMN02799565	chicken	Liver	14 weeks	Illumina HiSeq 2000	47.319	fq	13.4	SRR1299045	SRA
SAMN02799563	chicken	Liver	14 weeks	Illumina HiSeq 2000	37.8248	fq	10.8	SRR1299043	SRA
SAMN02799561	chicken	Liver	14 weeks	Illumina HiSeq 2000	46.6087	fq	13.2	SRR1299041	SRA
SAMN02799557	chicken	Liver	14 weeks	Illumina HiSeq 2000	57.547	fq	16.4	SRR1299038	SRA
SAMN02799555	chicken	Liver	14 weeks	Illumina HiSeq 2000	31.6103	fq	9	SRR1299036	SRA
SAMN01766926	chicken	Lung		Illumina HiSeq 2000	140.098	fq	28	SRR594505	SRA
SAMN02199168	red jungle fowl	Magnum	adult	Illumina HiSeq 2000	69.4271	fq	20.7	SRR924558	SRA
SAMN01121517	White Leghorn	Magnum	40 weeks	Illumina HiSeq 2000	18.4603	fq	4.6	SRR546495	SRA
SAMN01121789	White Leghorn	Magnum	40 weeks	Illumina HiSeq 2000	11.7919	fq	3	SRR546492	SRA
SAMN02442004	White Leghorn	Magnum	17 weeks	Illumina HiSeq 2000	36.6126	fq	7.2	SRR2973613	SRA
SAMN02442003	White Leghorn	Magnum	16 weeks	Illumina HiSeq 2000	45.328	fq	8.6	SRR2973612	SRA
SAMN02415005	White Leghorn	Magnum	20 weeks	Illumina HiSeq 2000	49.5328	fq	13.6	SRR1639602	SRA
SAMN02415004	White Leghorn	Magnum	17 weeks	Illumina HiSeq 2000	49.5328	fq	13.6	SRR1636051	SRA
SAMN02415003	White Leghorn	Magnum	16 weeks	Illumina HiSeq 2000	48.2562	fq	13.4	SRR1635918	SRA
SAMN02414996	White Leghorn	Magnum	13 weeks	Illumina HiSeq 2000	52.9258	fq	14.6	SRR1185950	SRA
SAMN02414995	White Leghorn	Magnum	7 weeks	Illumina HiSeq 2000	33.6619	fq	9.4	SRR1182481	SRA
SAMN01766927	chicken	Muscle		Illumina HiSeq 2000	176.225	fq	36	SRR594506	SRA
SAMN01758121	chicken	Muscle		Illumina HiSeq 2000	112.898	fq	26	SRR579555	SRA
SAMN04013384	Xing Hua Chicken	Muscle	7 Weeks	Illumina HiSeq 2000	6.02086	fq	1.81	SRR2185610	SRA
SAMN01121787	chicken	Ovary		Illumina HiSeq 2000	14.168	fq	4.8	SRR546478	SRA
SAMN02199174	red jungle fowl	Proventriculus	adult	Illumina HiSeq 2000	114.543	fq	35	SRR924573	SRA
SAMN03579563	Lueyang chicken	Skin	16 week	Illumina HiSeq 2000	42.0664	fq	12.6	SRR2005776	SRA
SAMN03434874	Dongxiang black-bone chicken	Skin	91d	Illumina HiSeq 2000	12.0309	fq	5.4	SRR1923276	SRA
SAMN02199176	red jungle fowl	Spleen	adult	Illumina HiSeq 2000	103.491	fq	31	SRR924585	SRA
SAMN01766928	chicken	Spleen		Illumina HiSeq 2000	172.079	fq	35	SRR594507	SRA
SAMN04221145	White Leghorn	Spleen	embryonic day 19	Illumina HiSeq 2000	25.5744	fq	7.4	SRR2889289	SRA
SAMN04221141	White Leghorn	Spleen	embryonic day 19	Illumina HiSeq 2000	25.8632	fq	7.4	SRR2889285	SRA
SAMN04111244	chicken	Spleen	6 weeks old	Illumina HiSeq 2000	34.3307	fq	10.3	SRR2516444	SRA
SAMN04111228	chicken	Spleen	4 weeks old	Illumina HiSeq 2000	25.2116	fq	7.7	SRR2516428	SRA
SAMN03177369	Recessive White Rocks	Spleen	140-day old	Illumina HiSeq 2000	42.7869	fq	13	SRR1910461	SRA
SAMN01766929	chicken	Testis		Illumina HiSeq 2000	174.613	fq	36	SRR594508	SRA
SAMN04161464	Beijing fatty	Testis	200 days	Illumina HiSeq 2000	18.0334	fq	4.8	SRR2653977	SRA
SAMN04161463	rose-comb_silky	Testis	200 days	Illumina HiSeq 2000	17.6834	fq	4.6	SRR2653976	SRA
SAMN03481880	chicken	Testis	adult	Illumina HiSeq 2000	141.894	fq	39	SRR1977540	SRA
SAMN01121520	chicken	Uterus	40-weeks	Illumina HiSeq 2000	30.0809	fq	7.6	SRR546497	SRA
SAMN01121520	chicken	Uterus	40-weeks	Illumina HiSeq 2000	28.5587	fq	7.2	SRR546496	SRA
SAMN02444619	Rhode Island White	Uterus		Illumina HiSeq 2000	68.7176	fq	22	SRR1104919	SRA
SAMN02444618	Rhode Island White	Uterus		Illumina HiSeq 2000	49.6038	fq	14.9	SRR1104918	SRA
SAMN02444617	Rhode Island White	Uterus		Illumina HiSeq 2000	53.7866	fq	16	SRR1104917	SRA
SAMN02444616	Rhode Island White	Uterus		Illumina HiSeq 2000	52.2048	fq	15.6	SRR1104916	SRA
DFG_1	silkie	DF cell	eGFP	Illumina NovaSeq 6000	32.0023	fq	9.6	SRR18788738	This study
DFG_2	silkie	DF cell	eGFP	Illumina NovaSeq 6000	27.1668	fq	8.15	SRR18788737	This study
DFG_3	silkie	DF cell	eGFP	Illumina NovaSeq 6000	25.2675	fq	7.58	SRR18788726	This study
DFG_4	silkie	DF cell	eGFP	Illumina NovaSeq 6000	25.522	fq	7.66	SRR18788723	This study
DFG_5	silkie	DF cell	eGFP	Illumina NovaSeq 6000	27.667	fq	8.3	SRR18788721	This study
DFG_6	silkie	DF cell	eGFP	Illumina NovaSeq 6000	30.9533	fq	9.29	SRR18788722	This study
DFL_1	silkie	DF cell	overexpression	Illumina NovaSeq 6000	26.5442	fq	7.96	SRR18788720	This study
DFL_2	silkie	DF cell	overexpression	Illumina NovaSeq 6000	31.7466	fq	9.52	SRR18788719	This study
DFL_3	silkie	DF cell	overexpression	Illumina NovaSeq 6000	32.018	fq	9.61	SRR18788718	This study
DFL_4	silkie	DF cell	overexpression	Illumina NovaSeq 6000	29.1994	fq	8.76	SRR18788717	This study
DFL_5	silkie	DF cell	overexpression	Illumina NovaSeq 6000	28.6818	fq	8.6	SRR18788736	This study
DFL_6	silkie	DF cell	overexpression	Illumina NovaSeq 6000	26.1744	fq	7.85	SRR18788735	This study
ICPG1	silkie	ICP cell	eGFP	Illumina NovaSeq 6000	34.5449	fq	10.36	SRR18788734	This study
ICPG2	silkie	ICP cell	eGFP	Illumina NovaSeq 6000	35.1903	fq	10.56	SRR18788733	This study
ICPG3	silkie	ICP cell	eGFP	Illumina NovaSeq 6000	35.2356	fq	10.57	SRR18788732	This study
ICPG4	silkie	ICP cell	eGFP	Illumina NovaSeq 6000	34.3314	fq	10.3	SRR18788731	This study
ICPG5	silkie	ICP cell	eGFP	Illumina NovaSeq 6000	36.6277	fq	10.99	SRR18788730	This study
ICPL1	silkie	ICP cell	overexpression	Illumina NovaSeq 6000	36.5102	fq	10.95	SRR18788729	This study
ICPL2	silkie	ICP cell	overexpression	Illumina NovaSeq 6000	39.1947	fq	11.76	SRR18788728	This study
ICPL3	silkie	ICP cell	overexpression	Illumina NovaSeq 6000	35.4973	fq	10.65	SRR18788727	This study
ICPL4	silkie	ICP cell	overexpression	Illumina NovaSeq 6000	34.6738	fq	10.4	SRR18788725	This study
ICPL5	silkie	ICP cell	overexpression	Illumina NovaSeq 6000	35.397	fq	10.62	SRR18788724	This study
SAMN05852477	White Leghorns	spleen	10 days_Resistant	Illumina HiSeq 2000	32.4	fq	1.1	SRR4308490	SRA
SAMN05852478	White Leghorns	spleen	10 days_Resistant	Illumina HiSeq 2000	40.4	fq	1.3	SRR4308491	SRA
SAMN05852479	White Leghorns	spleen	10 days_Susceptible	Illumina HiSeq 2000	33	fq	1.1	SRR4308492	SRA
SAMN05852480	White Leghorns	spleen	10 days_Susceptible	Illumina HiSeq 2000	28.3	fq	0.9384	SRR4308493	SRA
SAMN03448394	Commercial broiler	bone marrow	susceptible_5dpi	Illumina HiSeq 2000	22.6	fq	1.5	SRR1930800	SRA
SAMN03448369	Commercial broiler	bone marrow	susceptible_5dpi	Illumina HiSeq 2000	11.8	fq	0.6461	SRR1930801	SRA
SAMN03448326	Commercial broiler	bone marrow	susceptible_5dpi	Illumina HiSeq 2000	17.9	fq	1	SRR1930802	SRA
SAMN03448250	Commercial broiler	bone marrow	susceptible_5dpi	Illumina HiSeq 2000	15.4	fq	0.9215	SRR1930803	SRA
SAMN03448276	Commercial broiler	bone marrow	negative_control_5dpi	Illumina HiSeq 2000	40.1	fq	2.6	SRR1930784	SRA
SAMN03448301	Commercial broiler	bone marrow	negative_control_5dpi	Illumina HiSeq 2000	15.8	fq	0.8644	SRR1930785	SRA
SAMN03448376	Commercial broiler	bone marrow	negative_control_5dpi	Illumina HiSeq 2000	20.8	fq	1.2	SRR1930786	SRA
SAMN03448350	Commercial broiler	bone marrow	negative_control_5dpi	Illumina HiSeq 2000	27.2	fq	1.6	SRR1930787	SRA

## Sheet: Pacbio
Pacbio sequencing data
Sample	Breed	Tissues	Age/Stage	Platform	Insert Size	File type	Data size(G)	Ncbi accession
m64061_201030_024601	Silkie	Blood	Adult	PacBio Sequel II	20000	bam	494	SRR17981951
m64066_200930_085914	Silkie	Blood	Adult	PacBio Sequel II	20000	bam	483	SRR17981950
m64082_201009_073749	Silkie	Blood	Adult	PacBio Sequel II	20000	bam	410	SRR17981952

## Sheet: Nanopore
Pacbio sequencing data
Sample	Breed	Tissues	Age/Stage	Platform	File type	Data size(G)	Ncbi accession
PAG02064_2db1aec4	Silkie	Blood	Adult	PromethION	fq	31	SRR17968712
PAG02028_e86ed44e	Silkie	Blood	Adult	PromethION	fq	44	SRR17968711

## Sheet: Hi-C data
Hi-C data
Sample	Breed	Tissues	Age/Stage	Platform	Read length(bp)	File type	Data size(G)	Ncbi accession
200911_A00869_0294_AHCW57DSXY	Silkie	Breast muscle	Adult	Illumina NovaSeq 6000	150	fq	102	SRR17968808
200826_A00682_0423_BH5YHJDSXY	Silkie	Breast muscle	Adult	Illumina NovaSeq 6000	150	fq	4.1	SRR17968807
200918_A00262_0510_BHCWVKDSXY	Silkie	Breast muscle	Adult	Illumina NovaSeq 6000	150	fq	5.1	SRR17968809
