# Supplementary material for: A chromosome-level genome assembly for the Silkie chicken resolves complete sequences for key chicken metabolic, reproductive, and immunity genes
Source: Commun Biol. 2023 Dec 6;6:1233. doi: 10.1038/s42003-023-05619-y (PMC10700341; doi:10.1038/s42003-023-05619-y)
Supplement: Supplementary file 4 — Supplementary Data 2-10 [file 42003_2023_5619_MOESM4_ESM.xlsx]

## Sheet: Data2
Supplementary Data 2: The description of PAVs determined by one-tailed t-test between CAU_silkie and GGA7b.
chr	start	end	p-value	type
chr1	225077	225398	0.00845986	Presence
chr1	1077831	1077909	0.0208251	Presence
chr1	1060385	1060448	8.20393e-05	Presence
chr1	978090	978318	0.00655618	Presence
chr1	950215	950269	0.00183022	Presence
chr1	737163	737376	1.94389e-05	Presence
chr1	733384	733445	0.0176181	Presence
chr1	700783	700844	0.000119878	Presence
chr1	689574	689626	0.000737766	Presence
chr1	686450	686546	4.21734e-06	Presence
chr1	2499532	2499683	0.000184043	Presence
chr1	2559822	2560193	0.00183135	Presence
chr1	2570199	2570313	6.34356e-06	Presence
chr1	2593020	2593169	0.00634921	Presence
chr1	2645921	2645979	0.00250766	Presence
chr1	2667304	2667651	0.000120585	Presence
chr1	2668823	2669111	0.00154712	Presence
chr1	2744101	2744583	0.00177976	Presence
chr1	2821710	2821804	0.000813926	Presence
chr1	2822767	2822876	0.000131277	Presence
chr1	3010275	3010338	8.43249e-11	Presence
chr1	3525056	3525161	0.00338685	Presence
chr1	4142081	4142136	0.00317488	Presence
chr1	5047534	5048070	0.0400418	Presence
chr1	5788417	5789520	1.47819e-09	Presence
chr1	5962292	5962374	0.000632809	Presence
chr1	6496883	6496940	8.92076e-05	Presence
chr1	6591165	6591249	7.57989e-10	Presence
chr1	6713837	6714004	9.30738e-09	Presence
chr1	6735612	6735721	2.77456e-10	Presence
chr1	6868236	6868289	0.0304047	Presence
chr1	6903337	6903450	0.0391115	Presence
chr1	7049135	7049635	2.42949e-06	Presence
chr1	7098423	7098516	0.00118416	Presence
chr1	9114440	9114981	0.00462614	Presence
chr1	9392965	9393045	2.29659e-05	Presence
chr1	9393134	9393294	3.39579e-07	Presence
chr1	9393434	9393699	0.000648754	Presence
chr1	9644450	9644845	9.91843e-10	Presence
chr1	9766416	9766509	0.000145236	Presence
chr1	9972807	9973020	1.15082e-09	Presence
chr1	9989657	9989757	1.65042e-05	Presence
chr1	10402016	10402068	0.0246923	Presence
chr1	10421976	10422558	0.000204855	Presence
chr1	10562380	10568729	9.1624e-07	Presence
chr1	11123501	11123567	0.00234974	Presence
chr1	11986532	11986595	3.49606e-05	Presence
chr1	12411080	12413016	8.84464e-11	Presence
chr1	12515264	12515831	6.76834e-09	Presence
chr1	12584114	12584181	9.18012e-11	Presence
chr1	12767177	12769211	4.96992e-10	Presence
chr1	12848728	12849255	6.2123e-09	Presence
chr1	13412669	13412902	0.000244199	Presence
chr1	14053790	14054072	4.97586e-06	Presence
chr1	14426265	14426388	0.0460045	Presence
chr1	14542297	14542350	0.000690442	Presence
chr1	15047931	15048008	1.45824e-07	Presence
chr1	15530398	15530451	1.7967e-06	Presence
chr1	15545625	15545694	0.0357678	Presence
chr1	15681940	15682596	0.00429344	Presence
chr1	15808278	15808330	0.0221997	Presence
chr1	16404320	16404440	1.75669e-05	Presence
chr1	16987562	16987856	0.0034353	Presence
chr1	17092806	17092867	0.00837472	Presence
chr1	17824791	17824856	0.00047246	Presence
chr1	18159928	18159994	0.0225201	Presence
chr1	18883685	18883920	2.98496e-07	Presence
chr1	18895319	18895689	3.29234e-05	Presence
chr1	18898851	18899004	6.38585e-11	Presence
chr1	21142284	21142955	5.75999e-05	Presence
chr1	21257369	21258046	0.0141061	Presence
chr1	22583263	22583546	5.12164e-06	Presence
chr1	22634359	22634574	1.05443e-09	Presence
chr1	22740305	22740521	1.08978e-10	Presence
chr1	23269481	23270166	3.39121e-08	Presence
chr1	23290105	23290162	1.65872e-06	Presence
chr1	23428445	23428812	3.06922e-05	Presence
chr1	23525343	23525406	9.48067e-12	Presence
chr1	23618763	23619680	6.47483e-05	Presence
chr1	23786401	23786550	0.00065085	Presence
chr1	23888975	23889189	0.000162242	Presence
chr1	24264982	24265637	1.30654e-05	Presence
chr1	24353045	24356635	0.00147364	Presence
chr1	24663287	24664227	0.000296479	Presence
chr1	24731095	24731359	9.80247e-08	Presence
chr1	25303652	25304864	0.000849533	Presence
chr1	25522237	25522372	0.00120777	Presence
chr1	26398093	26398152	0.000106249	Presence
chr1	27298080	27298321	1.10247e-08	Presence
chr1	27743193	27750681	4.77122e-08	Presence
chr1	27777317	27777490	0.0409737	Presence
chr1	27862340	27862810	3.82639e-06	Presence
chr1	29393647	29393717	4.65413e-05	Presence
chr1	29576371	29576661	0.00204314	Presence
chr1	29631703	29631784	0.00939676	Presence
chr1	29730853	29731783	0.00883767	Presence
chr1	30618772	30618999	2.23935e-12	Presence
chr1	31390647	31391065	6.68781e-05	Presence
chr1	31720079	31720134	0.00025056	Presence
chr1	33396177	33396373	1.87714e-09	Presence
chr1	33746119	33746245	0.00327687	Presence
chr1	33912615	33912935	0.0152463	Presence
chr1	35217514	35217657	0.0136732	Presence
chr1	35466100	35466156	0.0159031	Presence
chr1	35520724	35520834	0.000367305	Presence
chr1	35943302	35943613	0.00300271	Presence
chr1	35956183	35956477	0.000339593	Presence
chr1	36133818	36134005	3.83183e-08	Presence
chr1	36211848	36211933	0.0001522	Presence
chr1	36393450	36393518	0.0213542	Presence
chr1	36420627	36420713	0.00479625	Presence
chr1	36709822	36710052	0.00963148	Presence
chr1	37079729	37079919	0.00548218	Presence
chr1	37246035	37246157	1.1283e-06	Presence
chr1	37362992	37363143	0.00217376	Presence
chr1	37368155	37368375	0.000370575	Presence
chr1	37946584	37946685	2.71685e-11	Presence
chr1	38242361	38242703	0.0138527	Presence
chr1	38954754	38955547	0.000324193	Presence
chr1	38972039	38972145	8.5302e-05	Presence
chr1	39331786	39331877	4.29695e-06	Presence
chr1	39447861	39447939	1.52093e-06	Presence
chr1	39871078	39871229	0.000824596	Presence
chr1	40142817	40143629	0.0129499	Presence
chr1	40558773	40558839	8.79323e-05	Presence
chr1	40767881	40768127	5.36195e-05	Presence
chr1	40776616	40776826	6.85404e-05	Presence
chr1	41324391	41324609	0.000988721	Presence
chr1	41814458	41814512	5.03886e-05	Presence
chr1	42161229	42161514	0.00266639	Presence
chr1	42216864	42216952	7.61502e-07	Presence
chr1	42244558	42244747	0.00040625	Presence
chr1	42629770	42635179	1.91724e-06	Presence
chr1	42798707	42799978	7.76802e-05	Presence
chr1	42902794	42902845	0.00447591	Presence
chr1	42909792	42909859	0.00205483	Presence
chr1	44154950	44155340	0.0203702	Presence
chr1	45477827	45477883	3.14911e-05	Presence
chr1	45625204	45625507	0.000275196	Presence
chr1	45667626	45667697	0.0272717	Presence
chr1	45685202	45685275	3.13592e-05	Presence
chr1	45857426	45857573	0.0348846	Presence
chr1	45956506	45957102	2.16645e-07	Presence
chr1	46778841	46778914	0.0323086	Presence
chr1	46924813	46924913	3.05733e-07	Presence
chr1	47081243	47081296	4.40684e-12	Presence
chr1	47185317	47185374	4.64451e-12	Presence
chr1	47296931	47297242	7.2036e-13	Presence
chr1	48020814	48021325	0.0485395	Presence
chr1	48153711	48153948	5.74975e-06	Presence
chr1	48486391	48486450	0.00519893	Presence
chr1	49243481	49243566	3.94202e-07	Presence
chr1	49682924	49683242	1.80547e-05	Presence
chr1	49862246	49862462	9.86703e-06	Presence
chr1	49883782	49884358	0.0302399	Presence
chr1	50197873	50198203	0.00158693	Presence
chr1	50596562	50596626	0.00933424	Presence
chr1	50945793	50945847	0.00855611	Presence
chr1	54681343	54681437	2.96751e-06	Presence
chr1	55040849	55040920	0.000887353	Presence
chr1	55104530	55104630	0.000369327	Presence
chr1	55956458	55956518	0.000602452	Presence
chr1	56123344	56123692	2.35084e-08	Presence
chr1	56170762	56173474	0.00439053	Presence
chr1	56594671	56594859	0.000967835	Presence
chr1	57028442	57028618	3.71366e-08	Presence
chr1	57933879	57934209	3.57396e-10	Presence
chr1	59157110	59158134	0.013777	Presence
chr1	59672347	59672428	7.35422e-05	Presence
chr1	60757517	60758084	0.000307943	Presence
chr1	60838126	60838197	5.71337e-05	Presence
chr1	60875913	60875964	0.0197445	Presence
chr1	61649708	61649977	0.00214059	Presence
chr1	62049184	62049412	1.49881e-12	Presence
chr1	62109392	62110310	0.0210781	Presence
chr1	62271193	62271447	3.82518e-15	Presence
chr1	63167639	63167782	0.0276037	Presence
chr1	63408610	63408694	0.040223	Presence
chr1	64554902	64554962	6.58718e-06	Presence
chr1	64706851	64706903	5.49092e-05	Presence
chr1	64843415	64843558	2.23582e-05	Presence
chr1	65228726	65232314	0.00096856	Presence
chr1	65406861	65406969	0.000129583	Presence
chr1	65488952	65489412	0.000278681	Presence
chr1	65570856	65581428	0.00286409	Presence
chr1	65943350	65943409	3.21389e-06	Presence
chr1	65966641	65967342	2.9359e-06	Presence
chr1	66066297	66069043	0.000674272	Presence
chr1	66238775	66238904	6.02725e-07	Presence
chr1	66339252	66339305	0.00621949	Presence
chr1	67001840	67001966	1.49018e-06	Presence
chr1	67298828	67302038	1.73977e-07	Presence
chr1	67653662	67653718	0.00665115	Presence
chr1	67970835	67970927	1.7586e-06	Presence
chr1	68557319	68557549	4.19457e-08	Presence
chr1	68696792	68696848	4.70832e-05	Presence
chr1	71209385	71209616	0.00148599	Presence
chr1	71736361	71736463	0.00119336	Presence
chr1	71759244	71759474	2.72664e-05	Presence
chr1	71786801	71787275	0.000957122	Presence
chr1	74174734	74175368	0.00722036	Presence
chr1	74971718	74977952	3.25392e-07	Presence
chr1	75101890	75102065	0.000881323	Presence
chr1	75176041	75176235	5.04459e-05	Presence
chr1	76944882	76944991	0.0364228	Presence
chr1	78334393	78334444	3.86072e-07	Presence
chr1	79055232	79055378	0.00816575	Presence
chr1	79061865	79062174	0.000172759	Presence
chr1	79107276	79107374	1.80635e-05	Presence
chr1	79123080	79123178	0.0420119	Presence
chr1	79167740	79168818	0.0413683	Presence
chr1	79169022	79169218	0.0114874	Presence
chr1	80152172	80152304	0.000274926	Presence
chr1	80380715	80381047	0.000763643	Presence
chr1	80831443	80831844	0.0106091	Presence
chr1	81395368	81395429	0.00532798	Presence
chr1	82100989	82101054	1.53381e-06	Presence
chr1	83738477	83738544	0.000427706	Presence
chr1	84458204	84458292	7.01621e-05	Presence
chr1	84563217	84563292	3.13723e-07	Presence
chr1	84569970	84570160	0.000623699	Presence
chr1	84571800	84571875	0.0401902	Presence
chr1	85377425	85378699	0.000338763	Presence
chr1	85818252	85818383	4.84392e-08	Presence
chr1	86119593	86119829	0.00744675	Presence
chr1	86350302	86350416	0.000413504	Presence
chr1	86528219	86528287	0.00412482	Presence
chr1	87104921	87105272	0.0181048	Presence
chr1	88598741	88598830	4.77472e-10	Presence
chr1	89876111	89877893	0.00778979	Presence
chr1	90026752	90027520	2.23497e-05	Presence
chr1	90181673	90181727	1.50319e-06	Presence
chr1	91136009	91136685	1.63981e-06	Presence
chr1	91145647	91145756	0.000562906	Presence
chr1	91312607	91312665	5.9865e-05	Presence
chr1	91398317	91398690	0.000460641	Presence
chr1	91679457	91679775	0.0488514	Presence
chr1	91882568	91882732	1.3523e-07	Presence
chr1	92112793	92113112	0.00156525	Presence
chr1	92483387	92483760	5.3755e-06	Presence
chr1	93314398	93314523	0.000350262	Presence
chr1	94248391	94248642	0.0414937	Presence
chr1	94324759	94324867	0.0336694	Presence
chr1	96981127	96981187	0.00040319	Presence
chr1	97340633	97340763	0.00249373	Presence
chr1	97709527	97709800	2.02581e-07	Presence
chr1	98095525	98095709	0.000448568	Presence
chr1	98106988	98107522	0.00216615	Presence
chr1	98371834	98374866	1.58185e-05	Presence
chr1	98445670	98446202	0.0411296	Presence
chr1	99947408	99947504	0.000192457	Presence
chr1	99966026	99966131	8.08019e-08	Presence
chr1	100163410	100163472	1.68212e-05	Presence
chr1	101282133	101282207	0.00131652	Presence
chr1	101631083	101631193	3.57487e-05	Presence
chr1	101765826	101765878	0.0017195	Presence
chr1	101925792	101928246	7.44606e-06	Presence
chr1	102022357	102028140	0.00276798	Presence
chr1	102252186	102252494	0.000805672	Presence
chr1	102847598	102847782	0.0204396	Presence
chr1	103166410	103166533	0.000802299	Presence
chr1	103166671	103166744	0.000277934	Presence
chr1	103408833	103409120	0.0202703	Presence
chr1	103570345	103570481	0.00079637	Presence
chr1	104250710	104251437	0.00836432	Presence
chr1	105134743	105134799	0.00043002	Presence
chr1	105280145	105280223	8.74276e-05	Presence
chr1	105532467	105532915	0.0015281	Presence
chr1	106437239	106437628	8.77282e-07	Presence
chr1	106858231	106858326	1.85124e-05	Presence
chr1	108065108	108065182	9.15444e-08	Presence
chr1	110170295	110172086	5.76603e-05	Presence
chr1	110569919	110570654	0.0346031	Presence
chr1	110755139	110755470	0.0188303	Presence
chr1	110860118	110860580	0.00904979	Presence
chr1	111051591	111051702	0.0035534	Presence
chr1	111559760	111559815	0.0157871	Presence
chr1	111601681	111602056	1.92538e-05	Presence
chr1	112933858	112933912	0.00281301	Presence
chr1	113433817	113433897	0.0210412	Presence
chr1	114547623	114547710	0.0028345	Presence
chr1	114576231	114576395	0.0197577	Presence
chr1	116048895	116049365	9.77294e-06	Presence
chr1	116390616	116390680	2.38448e-06	Presence
chr1	117072588	117072920	0.000826259	Presence
chr1	118027062	118027243	0.0166447	Presence
chr1	118652110	118652174	0.0497577	Presence
chr1	119232819	119232899	1.40069e-06	Presence
chr1	119298998	119299052	0.000272939	Presence
chr1	119511327	119511409	0.0293426	Presence
chr1	119623129	119623569	0.000133376	Presence
chr1	120586817	120587056	0.000692973	Presence
chr1	120645784	120645852	2.38624e-05	Presence
chr1	121218709	121220373	0.00615636	Presence
chr1	121451880	121451944	8.70615e-08	Presence
chr1	121797023	121797444	6.11937e-10	Presence
chr1	121872550	121872748	0.00097869	Presence
chr1	121961344	121962688	9.70176e-07	Presence
chr1	122968955	122969057	0.000808672	Presence
chr1	123277777	123277963	0.0437537	Presence
chr1	123742119	123742189	4.82303e-05	Presence
chr1	123783945	123784318	0.000962454	Presence
chr1	124145430	124145835	0.0063349	Presence
chr1	125479773	125479985	0.000120518	Presence
chr1	125500067	125500132	2.86745e-08	Presence
chr1	125813493	125813569	0.000714482	Presence
chr1	126015150	126015214	0.00621778	Presence
chr1	126122907	126123296	0.0405136	Presence
chr1	126205851	126205992	0.0103168	Presence
chr1	126814310	126814405	0.0208306	Presence
chr1	127247036	127247210	4.39154e-05	Presence
chr1	127881123	127881388	0.00146072	Presence
chr1	128241814	128242282	0.00014273	Presence
chr1	128376593	128377402	2.03228e-05	Presence
chr1	128437253	128438712	4.44832e-05	Presence
chr1	129788518	129789322	0.00155334	Presence
chr1	130206130	130206200	0.0185036	Presence
chr1	130419899	130419993	1.35209e-07	Presence
chr1	130765421	130765621	0.00535635	Presence
chr1	131920387	131920446	6.21529e-07	Presence
chr1	131933353	131933671	0.0273221	Presence
chr1	132303678	132303962	0.00122625	Presence
chr1	132859590	132859720	0.0335653	Presence
chr1	133003594	133003674	0.00184251	Presence
chr1	133324861	133324929	0.00391693	Presence
chr1	133616145	133616336	1.01325e-07	Presence
chr1	134631806	134632368	1.03366e-05	Presence
chr1	135829141	135829193	9.17707e-05	Presence
chr1	136313325	136313420	0.0257873	Presence
chr1	136957459	136957673	2.03319e-08	Presence
chr1	137244172	137244288	0.000576447	Presence
chr1	137676994	137677514	0.000275384	Presence
chr1	137843948	137845025	0.000581129	Presence
chr1	137898910	137899289	8.6002e-07	Presence
chr1	138386580	138386711	0.0411178	Presence
chr1	138771398	138771819	4.0836e-05	Presence
chr1	140941732	140941915	0.0485293	Presence
chr1	142896295	142896461	0.00428362	Presence
chr1	143215736	143216697	0.000168403	Presence
chr1	143221124	143227313	5.40861e-05	Presence
chr1	143347946	143348444	2.62131e-05	Presence
chr1	143520139	143520751	0.0456031	Presence
chr1	143964367	143964424	8.01589e-06	Presence
chr1	145507073	145507211	0.00946107	Presence
chr1	146215069	146215121	0.0451385	Presence
chr1	146746535	146746637	0.00219312	Presence
chr1	147023443	147026104	0.003586	Presence
chr1	147925023	147925078	3.6013e-07	Presence
chr1	148833369	148833445	0.000431593	Presence
chr1	149057062	149058391	0.0261076	Presence
chr1	149154544	149154623	0.0271218	Presence
chr1	149215598	149215705	1.43683e-07	Presence
chr1	149399708	149400015	2.11055e-06	Presence
chr1	149438611	149438732	0.00323953	Presence
chr1	149794096	149794229	1.63353e-05	Presence
chr1	149964456	149964640	0.00020287	Presence
chr1	150029449	150030268	3.8395e-09	Presence
chr1	151002002	151002167	0.000114288	Presence
chr1	151072455	151072703	0.000111756	Presence
chr1	151211367	151211452	0.0188566	Presence
chr1	151329434	151329542	0.0346179	Presence
chr1	151486058	151486306	0.0400072	Presence
chr1	151773563	151773622	0.0351642	Presence
chr1	151842162	151842597	1.77279e-06	Presence
chr1	151967703	151967760	1.49318e-12	Presence
chr1	152055170	152055222	1.23311e-06	Presence
chr1	152117846	152124029	8.52145e-06	Presence
chr1	152212227	152212283	0.00530331	Presence
chr1	152218237	152221634	0.000837004	Presence
chr1	152406165	152409016	0.00231045	Presence
chr1	152562190	152565858	0.0152995	Presence
chr1	153025406	153025509	0.000923975	Presence
chr1	153178439	153180084	0.0304962	Presence
chr1	153258251	153258316	0.00233258	Presence
chr1	153258783	153258888	5.38976e-06	Presence
chr1	153464286	153464413	0.00107418	Presence
chr1	153503277	153509460	2.28256e-08	Presence
chr1	153524994	153525419	1.39031e-08	Presence
chr1	153577026	153577167	0.00116539	Presence
chr1	153793383	153793833	0.007714	Presence
chr1	153824203	153824257	0.00238943	Presence
chr1	153938609	153949876	2.78247e-07	Presence
chr1	154338451	154345379	0.000142992	Presence
chr1	154565963	154566033	5.02012e-06	Presence
chr1	154867306	154867383	4.4807e-08	Presence
chr1	154908585	154908699	1.85963e-06	Presence
chr1	155439226	155439280	0.000110383	Presence
chr1	155463157	155463386	0.00435231	Presence
chr1	155655182	155655278	0.00187403	Presence
chr1	157497342	157497490	0.0159201	Presence
chr1	157783584	157783782	0.00646878	Presence
chr1	157824739	157824882	0.000915579	Presence
chr1	158839070	158839238	6.92301e-05	Presence
chr1	158940999	158941600	0.000158179	Presence
chr1	159043522	159043766	0.00310171	Presence
chr1	159113323	159113969	0.000400004	Presence
chr1	159284780	159284899	0.00100259	Presence
chr1	159291441	159291783	0.0012109	Presence
chr1	159429304	159429402	1.93359e-05	Presence
chr1	159577980	159578083	0.0216575	Presence
chr1	159633066	159633564	0.00421339	Presence
chr1	159819007	159820830	3.24846e-05	Presence
chr1	160144373	160144443	0.0184181	Presence
chr1	160172656	160177169	0.0250977	Presence
chr1	162081502	162081553	0.0112588	Presence
chr1	162760992	162761826	0.025867	Presence
chr1	162946928	162947011	3.55127e-08	Presence
chr1	163128485	163129761	0.0237608	Presence
chr1	163545712	163545763	6.13986e-05	Presence
chr1	163662077	163666221	5.55261e-05	Presence
chr1	164883526	164883611	0.000826471	Presence
chr1	164910490	164910842	1.63838e-05	Presence
chr1	166152103	166152169	0.000108959	Presence
chr1	167237916	167238000	0.000397011	Presence
chr1	167238036	167238142	4.1437e-09	Presence
chr1	168077033	168077382	0.00435132	Presence
chr1	168160524	168160604	0.0262051	Presence
chr1	169272605	169272739	1.05899e-05	Presence
chr1	170075557	170075962	2.94506e-05	Presence
chr1	170244832	170244886	0.0434293	Presence
chr1	170493567	170494087	0.00183785	Presence
chr1	170724795	170724881	2.9459e-06	Presence
chr1	171862511	171862733	0.00640733	Presence
chr1	172278823	172278946	2.56629e-07	Presence
chr1	172641670	172642105	5.75006e-06	Presence
chr1	173678916	173679681	0.000131169	Presence
chr1	173918218	173918420	3.40779e-05	Presence
chr1	174604272	174604323	0.0494703	Presence
chr1	175144259	175144646	2.22945e-05	Presence
chr1	175393302	175393402	0.00180415	Presence
chr1	175410825	175411144	3.20936e-05	Presence
chr1	175557053	175557128	0.000101676	Presence
chr1	177635138	177635396	0.00161478	Presence
chr1	177636669	177636738	0.0336639	Presence
chr1	178364505	178364986	9.80483e-07	Presence
chr1	178779736	178779959	0.0127569	Presence
chr1	179090986	179091140	0.000128208	Presence
chr1	179160519	179161084	3.9049e-11	Presence
chr1	179705346	179705567	0.00104056	Presence
chr1	179770862	179770915	0.0362569	Presence
chr1	179851468	179851553	5.05712e-09	Presence
chr1	180147368	180148726	0.00012009	Presence
chr1	180640440	180640517	5.83887e-11	Presence
chr1	181326629	181326719	0.0349909	Presence
chr1	181342754	181342830	2.86114e-06	Presence
chr1	181763532	181763692	2.04494e-05	Presence
chr1	182086997	182087131	1.28666e-07	Presence
chr1	182588493	182588585	0.00228756	Presence
chr1	183901864	183901929	0.0105027	Presence
chr1	184221195	184221459	4.91925e-12	Presence
chr1	184523890	184524232	2.0643e-05	Presence
chr1	184904893	184905477	0.0290475	Presence
chr1	185372600	185373341	0.00676717	Presence
chr1	185491412	185491721	0.00113723	Presence
chr1	185492072	185492290	0.00479469	Presence
chr1	185574922	185575129	0.0308399	Presence
chr1	185887060	185887220	1.15863e-05	Presence
chr1	185936350	185936906	7.83303e-06	Presence
chr1	186114667	186115559	0.00441203	Presence
chr1	186238581	186238676	1.725e-06	Presence
chr1	186738947	186745300	0.00587281	Presence
chr1	187369578	187369919	2.04409e-06	Presence
chr1	187876211	187876269	0.0143611	Presence
chr1	188477221	188477365	4.84343e-06	Presence
chr1	188749175	188749306	0.00020869	Presence
chr1	188771814	188772244	1.37782e-05	Presence
chr1	188849889	188850178	0.0123163	Presence
chr1	188948796	188948867	0.0449717	Presence
chr1	189265039	189265102	0.00249686	Presence
chr1	190404709	190404872	0.000692098	Presence
chr1	191244812	191244984	0.0119506	Presence
chr1	191867903	191868188	1.35058e-14	Presence
chr1	192150289	192150638	1.62188e-11	Presence
chr1	192183544	192184288	1.72924e-10	Presence
chr1	192431989	192432057	0.000263198	Presence
chr1	192751155	192751213	1.77063e-10	Presence
chr1	192836070	192836296	1.83502e-10	Presence
chr1	192872954	192873416	1.26464e-07	Presence
chr1	192875574	192875698	0.000138682	Presence
chr1	192890173	192890398	5.05208e-14	Presence
chr1	193178798	193179561	1.0084e-07	Presence
chr1	193192609	193192662	1.47785e-11	Presence
chr1	193287974	193288263	0.026099	Presence
chr1	193537154	193537226	0.00190582	Presence
chr1	193684793	193684869	3.66896e-05	Presence
chr1	194890844	194891169	0.0300055	Presence
chr1	195095863	195096150	7.04313e-09	Presence
chr1	195422287	195422347	0.000252526	Presence
chr1	195454793	195454875	0.000156766	Presence
chr1	195478588	195478708	2.01986e-05	Presence
chr1	196507352	196507524	0.000130079	Presence
chr1	196675057	196675113	0.00501293	Presence
chr1	196776016	196776090	0.000312064	Presence
chr1	197232696	197232760	3.20325e-05	Presence
chr1	197251127	197251370	0.00828594	Presence
chr1	197252892	197253735	2.47662e-05	Presence
chr1	197289193	197289248	0.0120202	Presence
chr1	197349357	197349420	0.000460685	Presence
chr1	197371576	197371715	1.61969e-05	Presence
chr1	197538367	197538443	0.00437645	Presence
chr1	197596328	197596475	0.00487189	Presence
chr1	197704770	197704937	1.44895e-07	Presence
chr1	197728503	197730851	0.000345326	Presence
chr1	197771997	197772077	0.000420258	Presence
chr1	197893482	197893808	5.52116e-05	Presence
chr1	197934768	197934893	0.000264755	Presence
chr1	197989350	197989482	1.36165e-06	Presence
chr1	197999136	197999235	0.00200948	Presence
chr3	20522	20597	0.00203824	Presence
chr10	2089964	2090024	0.000106551	Presence
chr10	3663401	3663470	0.00018125	Presence
chr10	3954825	3954939	2.49948e-06	Presence
chr10	4064597	4065777	0.000457081	Presence
chr10	4693185	4693249	0.0176446	Presence
chr10	5303925	5303993	1.86536e-09	Presence
chr10	5381758	5382336	1.3048e-09	Presence
chr10	5457763	5459809	0.00808518	Presence
chr10	6031839	6031919	1.02458e-09	Presence
chr10	7548741	7548809	8.32948e-08	Presence
chr10	10613614	10614657	0.00177046	Presence
chr10	11215980	11216068	0.0390291	Presence
chr10	11437353	11437532	0.00233169	Presence
chr10	11578454	11578555	0.000223876	Presence
chr10	11606642	11606908	0.00172839	Presence
chr10	14478003	14478247	0.0245566	Presence
chr11	1410628	1410768	1.3241e-09	Presence
chr11	1523391	1523519	5.52541e-13	Presence
chr11	1729311	1729363	0.00414739	Presence
chr11	1795018	1795073	2.63507e-07	Presence
chr11	4295412	4301243	4.31852e-06	Presence
chr11	4789395	4789483	3.85694e-06	Presence
chr11	4979883	4980351	5.75474e-05	Presence
chr11	5192999	5193101	7.33384e-05	Presence
chr11	5348914	5348989	6.28856e-05	Presence
chr11	5686498	5686712	0.0484437	Presence
chr11	5772678	5772786	0.00146936	Presence
chr11	6144937	6144998	1.30612e-06	Presence
chr11	6251990	6252055	2.15692e-12	Presence
chr11	6993149	6993306	0.0218583	Presence
chr11	7786772	7787141	0.000857148	Presence
chr11	8963830	8963922	0.000207035	Presence
chr11	10342351	10342524	0.000129591	Presence
chr11	10683172	10683227	0.00753297	Presence
chr11	14041247	14041334	0.000146979	Presence
chr11	14704756	14704809	0.00119231	Presence
chr11	15270677	15270897	0.0388953	Presence
chr11	16354291	16354412	0.00798622	Presence
chr11	17841318	17841477	0.0190104	Presence
chr11	17861204	17861282	0.0023397	Presence
chr11	18516986	18517232	0.0341983	Presence
chr11	19624941	19625045	0.00269338	Presence
chr12	1214859	1214985	0.000179132	Presence
chr12	2584864	2584916	4.02918e-06	Presence
chr12	2707053	2707134	6.58026e-08	Presence
chr12	2776321	2776385	0.0204381	Presence
chr12	2801510	2801570	0.0111094	Presence
chr12	3308038	3312696	5.33813e-07	Presence
chr12	3350356	3350446	0.000288214	Presence
chr12	3370943	3371025	2.74537e-07	Presence
chr12	3782075	3782129	1.44059e-08	Presence
chr12	4045296	4046990	0.00736131	Presence
chr12	4971804	4972028	0.00367321	Presence
chr12	6561273	6561453	6.06083e-05	Presence
chr12	6801460	6801853	0.00304273	Presence
chr12	8273202	8273349	1.04196e-11	Presence
chr12	9104583	9104835	0.000177966	Presence
chr12	9644444	9644513	0.00890085	Presence
chr12	11250470	11250661	6.32338e-05	Presence
chr12	11763069	11763154	0.0010093	Presence
chr12	11908616	11908690	0.000335642	Presence
chr12	12579194	12579289	8.20814e-06	Presence
chr12	18810946	18811613	0.00306647	Presence
chr12	21309497	21310200	2.03793e-08	Presence
chr13	53736	53787	7.95326e-05	Presence
chr13	1160105	1160193	2.90163e-05	Presence
chr13	1509469	1509629	9.29729e-06	Presence
chr13	2753800	2754638	1.38898e-05	Presence
chr13	2923281	2923345	0.0422921	Presence
chr13	3086045	3086300	0.000191999	Presence
chr13	3545338	3545422	0.0031654	Presence
chr13	3870771	3893082	1.87145e-05	Presence
chr13	4450460	4450527	0.0213064	Presence
chr13	6663415	6663505	0.0315595	Presence
chr13	6921519	6921594	0.00243368	Presence
chr13	7234485	7235080	0.0081568	Presence
chr13	7326737	7326929	0.00778202	Presence
chr13	7627848	7628309	0.00924979	Presence
chr13	11436674	11436726	0.0323999	Presence
chr13	12122124	12122178	1.77192e-06	Presence
chr13	13059744	13059821	0.0406651	Presence
chr13	14821027	14821257	0.000153361	Presence
chr13	14900798	14900875	0.00101562	Presence
chr13	15003700	15004037	3.12314e-06	Presence
chr13	16548988	16549129	0.0129473	Presence
chr13	17403738	17403810	1.6738e-05	Presence
chr13	17900920	17900976	2.85585e-07	Presence
chr14	3372	3584	0.00507679	Presence
chr14	28508	28569	4.06234e-05	Presence
chr14	40101	40349	0.00440158	Presence
chr14	1502307	1502397	0.00367343	Presence
chr14	4634629	4634691	3.94018e-05	Presence
chr14	5530554	5530725	0.00662011	Presence
chr14	6573198	6573526	1.71993e-12	Presence
chr14	7511749	7511913	0.00052833	Presence
chr14	8529789	8530020	0.0022942	Presence
chr14	8841054	8841105	0.0275879	Presence
chr14	9174390	9174612	0.00034693	Presence
chr14	10235673	10235914	0.00520616	Presence
chr14	14337656	14337754	0.0143956	Presence
chr14	14952600	14952810	0.0242134	Presence
chr14	15429504	15429612	3.46174e-10	Presence
chr14	15440415	15440498	0.00352299	Presence
chr14	15444919	15445002	0.000153199	Presence
chr14	15447601	15447768	1.75852e-09	Presence
chr15	1392274	1392466	2.69198e-05	Presence
chr15	1713935	1713991	0.0318638	Presence
chr15	1974896	1974964	0.000649727	Presence
chr15	2310264	2310340	1.00523e-05	Presence
chr15	3275158	3275595	3.87789e-05	Presence
chr15	7015307	7015370	2.41973e-09	Presence
chr15	7062225	7062277	0.000194419	Presence
chr15	7179280	7179352	0.00658945	Presence
chr15	7470042	7470152	0.00108881	Presence
chr15	7498979	7499030	0.000187975	Presence
chr15	7665064	7665655	0.00029195	Presence
chr15	8784344	8784410	0.000628887	Presence
chr15	11099847	11099926	0.000695113	Presence
chr15	12100663	12100761	0.000789975	Presence
chr15	12769031	12769113	0.000430681	Presence
chr16	102035	102151	0.00217801	Presence
chr16	103293	103529	1.66342e-05	Presence
chr16	110788	111188	0.00152719	Presence
chr16	132941	132993	0.000270991	Presence
chr16	143434	143595	0.00410447	Presence
chr16	187748	188037	0.00343497	Presence
chr16	98986	99040	8.51642e-08	Presence
chr16	320134	320266	0.0006831	Presence
chr16	570760	571495	0.0310729	Presence
chr16	1452505	1452576	7.19314e-07	Presence
chr16	1453019	1453124	0.0399597	Presence
chr16	2895501	2895697	0.000988783	Presence
chr30	777292	777355	0.0371751	Presence
chr17	430520	431721	5.23912e-08	Presence
chr17	1243875	1250342	0.00436345	Presence
chr17	1339252	1339376	9.80882e-08	Presence
chr17	2583049	2583178	1.94599e-09	Presence
chr17	2583372	2583433	8.13596e-07	Presence
chr17	3681186	3681286	0.0194404	Presence
chr17	4040658	4048181	0.000657915	Presence
chr17	4434090	4437147	0.0453329	Presence
chr17	8569095	8569151	0.000434791	Presence
chr17	9351005	9351061	0.000350851	Presence
chr17	10421397	10421620	0.00370943	Presence
chr21	7428996	7429509	4.62437e-07	Presence
chr18	1534914	1534995	0.00031909	Presence
chr18	2018834	2019174	2.85367e-08	Presence
chr18	2166625	2166734	0.000411043	Presence
chr18	2540816	2541189	8.61953e-07	Presence
chr18	2999859	2999914	6.24142e-07	Presence
chr18	3163557	3163656	6.00289e-05	Presence
chr18	3163724	3163812	0.00255771	Presence
chr18	3412577	3412645	1.90784e-09	Presence
chr18	3434142	3434336	0.0210797	Presence
chr18	3535171	3535222	0.000110853	Presence
chr18	3772755	3772868	7.66823e-12	Presence
chr18	4054021	4057590	0.000664827	Presence
chr18	6976871	6977290	0.000875781	Presence
chr18	8458871	8465223	0.00011825	Presence
chr18	10178480	10178596	0.00383296	Presence
chr18	10179865	10179917	1.84954e-05	Presence
chr18	10280616	10280841	5.12069e-06	Presence
chr18	10280919	10281118	0.029194	Presence
chr18	10281472	10281539	0.000397785	Presence
chr18	10577779	10578099	0.00282554	Presence
chr18	11504406	11504478	0.0070568	Presence
chr18	12019039	12019907	0.000383866	Presence
chr18	12023963	12024087	0.00576338	Presence
chr19	534689	535186	0.00403594	Presence
chr19	772032	772114	0.00173941	Presence
chr19	772038	772115	0.00216453	Presence
chr19	661198	661262	0.00472316	Presence
chr19	654106	654158	0.00706089	Presence
chr19	170502	170791	0.0166349	Presence
chr19	158804	159428	0.0406789	Presence
chr19	1580105	1580268	7.06975e-05	Presence
chr19	3052723	3052818	0.000983539	Presence
chr19	3087903	3087963	5.19139e-11	Presence
chr19	3458523	3458574	1.07599e-12	Presence
chr19	3471200	3471625	6.93078e-06	Presence
chr19	3952615	3952668	2.95841e-05	Presence
chr19	4209699	4209873	0.00370076	Presence
chr19	4520679	4520757	0.00523619	Presence
chr19	6301477	6301573	0.00335089	Presence
chr19	6315018	6315125	0.000506449	Presence
chr19	6485855	6485922	1.75218e-06	Presence
chr19	8261743	8262018	0.00157704	Presence
chr19	8498322	8498458	6.79852e-05	Presence
chr19	9263807	9263879	4.48857e-05	Presence
chr2	271690	271744	2.70171e-05	Presence
chr2	281879	281965	0.00519146	Presence
chr2	335863	335968	3.88385e-09	Presence
chr2	600106	600238	2.85262e-11	Presence
chr2	600312	600378	0.00027506	Presence
chr2	814678	814942	2.98819e-05	Presence
chr2	1266411	1266463	3.92532e-06	Presence
chr2	1906742	1907317	0.00636713	Presence
chr2	2313728	2313788	4.57413e-08	Presence
chr2	2387536	2387661	7.96392e-06	Presence
chr2	2600791	2600876	2.03875e-07	Presence
chr2	2654025	2654540	0.0179024	Presence
chr2	2702450	2702528	0.00596097	Presence
chr2	4752340	4752394	3.80766e-05	Presence
chr2	5020431	5020482	0.000116601	Presence
chr2	5129133	5129429	5.50916e-06	Presence
chr2	5255290	5255361	0.00117404	Presence
chr2	5368597	5368669	0.00427222	Presence
chr2	5472298	5472368	4.12314e-08	Presence
chr2	6062767	6062830	0.00119089	Presence
chr2	6214769	6214827	0.000479056	Presence
chr2	6544805	6544877	0.00617102	Presence
chr2	6631266	6631736	0.000442899	Presence
chr2	6840106	6840193	4.06847e-11	Presence
chr2	6944192	6950380	1.64079e-06	Presence
chr2	7075504	7082430	1.09817e-12	Presence
chr2	7108032	7108108	3.46472e-10	Presence
chr2	8322863	8322963	2.41562e-05	Presence
chr2	9135121	9135190	0.0207555	Presence
chr2	9601463	9602290	4.40341e-10	Presence
chr2	10591877	10592045	1.63368e-07	Presence
chr2	11874431	11876713	0.0297976	Presence
chr2	12638140	12638614	1.37661e-10	Presence
chr2	13268999	13269443	0.00494491	Presence
chr2	14137325	14137463	7.20165e-06	Presence
chr2	14472748	14472804	0.00419366	Presence
chr2	15311443	15311599	0.000475696	Presence
chr2	15964983	15965065	0.0473347	Presence
chr2	16271969	16272100	8.09031e-05	Presence
chr2	17203720	17204050	0.00380318	Presence
chr2	17557741	17557879	0.00120611	Presence
chr2	17557990	17558041	0.0021674	Presence
chr2	17924134	17924849	0.0014268	Presence
chr2	18416256	18419457	2.81314e-07	Presence
chr2	18884508	18884596	1.89544e-05	Presence
chr2	20431312	20431376	2.91467e-06	Presence
chr2	20901849	20902368	6.06249e-07	Presence
chr2	21357337	21357713	5.10688e-07	Presence
chr2	21694662	21694977	0.000887984	Presence
chr2	21854709	21856034	6.42503e-05	Presence
chr2	22243352	22243460	1.20315e-11	Presence
chr2	23008398	23008473	1.53164e-05	Presence
chr2	23469917	23470000	0.000250961	Presence
chr2	24870991	24871161	6.71108e-05	Presence
chr2	24924955	24925468	0.000347573	Presence
chr2	25621780	25627963	0.00409115	Presence
chr2	25952795	25952865	0.00308606	Presence
chr2	26680994	26681923	7.62848e-07	Presence
chr2	28060846	28060938	0.00998363	Presence
chr2	28639723	28639790	6.26607e-05	Presence
chr2	29864330	29864511	9.11342e-07	Presence
chr2	30333068	30334386	0.0224403	Presence
chr2	32936370	32942710	0.0117527	Presence
chr2	33031538	33032036	4.97115e-05	Presence
chr2	33097865	33098409	0.00350015	Presence
chr2	33446276	33446337	5.39774e-12	Presence
chr2	33459680	33459795	1.96843e-11	Presence
chr2	33805710	33805781	0.0214834	Presence
chr2	35083374	35083482	0.0250524	Presence
chr2	35129658	35129881	1.65779e-13	Presence
chr2	35422651	35422705	3.41877e-07	Presence
chr2	35524275	35524335	5.71489e-05	Presence
chr2	35736827	35737177	3.55547e-07	Presence
chr2	35941000	35941052	0.000269213	Presence
chr2	36967759	36968031	0.0109487	Presence
chr2	37271818	37272007	0.0031022	Presence
chr2	37538185	37538237	0.000696286	Presence
chr2	37894667	37894763	0.0016717	Presence
chr2	38565219	38565467	0.00123117	Presence
chr2	38799220	38799761	0.0142196	Presence
chr2	39132252	39132505	4.48497e-06	Presence
chr2	39723507	39723757	0.00109194	Presence
chr2	40493591	40493645	0.000474072	Presence
chr2	40710629	40711451	0.0027613	Presence
chr2	41550332	41550459	0.00291346	Presence
chr2	42002430	42002503	0.00550523	Presence
chr2	42393760	42394240	4.61645e-08	Presence
chr2	43688825	43688970	0.00158427	Presence
chr2	45617631	45617684	0.0120833	Presence
chr2	45648280	45648667	5.14537e-05	Presence
chr2	45699904	45699958	0.000148643	Presence
chr2	46742462	46743186	0.0230789	Presence
chr2	47094079	47094153	0.000893694	Presence
chr2	49222089	49222395	0.000233735	Presence
chr2	49362527	49362678	0.0350485	Presence
chr2	49625108	49625242	1.25425e-06	Presence
chr2	50458238	50458404	0.00304428	Presence
chr2	50998660	50998729	0.0489102	Presence
chr2	51774573	51774867	0.00385247	Presence
chr2	54766545	54766761	1.11388e-05	Presence
chr2	54974459	54977860	3.89193e-12	Presence
chr2	55188729	55188855	0.0048333	Presence
chr2	56668661	56668967	0.000278467	Presence
chr2	57148436	57148599	0.000373546	Presence
chr2	57305533	57306252	0.00196112	Presence
chr2	58192416	58192513	0.0060667	Presence
chr2	58544748	58544920	0.00623195	Presence
chr2	59032056	59033925	3.12844e-05	Presence
chr2	59052465	59052687	0.000228256	Presence
chr2	59179365	59179437	0.00175565	Presence
chr2	59183158	59183265	1.16199e-05	Presence
chr2	59288140	59288340	4.82894e-10	Presence
chr2	59322020	59322074	7.43738e-07	Presence
chr2	59772439	59772491	0.00155574	Presence
chr2	59777984	59778098	0.00225763	Presence
chr2	59975111	59975312	9.70521e-05	Presence
chr2	60371572	60371911	1.80837e-05	Presence
chr2	62119049	62126578	0.0394813	Presence
chr2	62191618	62191762	1.28198e-12	Presence
chr2	62228652	62228741	4.56884e-05	Presence
chr2	62694224	62694351	1.68979e-05	Presence
chr2	62939390	62939487	0.0281166	Presence
chr2	64903002	64903686	0.0231835	Presence
chr2	65093806	65094096	0.0160369	Presence
chr2	65331945	65332049	0.02824	Presence
chr2	66011706	66011796	1.01109e-05	Presence
chr2	66077462	66077522	1.01109e-05	Presence
chr2	67206043	67206109	1.32388e-05	Presence
chr2	67210694	67210754	0.00199736	Presence
chr2	67232275	67232506	0.042532	Presence
chr2	69045648	69045931	0.0114789	Presence
chr2	69311353	69312288	6.42793e-06	Presence
chr2	70052084	70052169	0.00241718	Presence
chr2	70150181	70156361	0.00834332	Presence
chr2	71548956	71549027	5.2998e-05	Presence
chr2	72202220	72203380	5.97181e-10	Presence
chr2	72205792	72205856	1.20473e-05	Presence
chr2	72837476	72837554	0.000471575	Presence
chr2	74331306	74331420	1.06968e-11	Presence
chr2	74641260	74641547	0.00623757	Presence
chr2	75195658	75195825	0.0438364	Presence
chr2	76060954	76061052	4.86583e-05	Presence
chr2	76132642	76132780	0.00449503	Presence
chr2	76611580	76611647	3.97133e-08	Presence
chr2	76637389	76637481	1.14173e-07	Presence
chr2	76794086	76794567	7.94842e-06	Presence
chr2	76899620	76899741	0.0466648	Presence
chr2	76989279	76989467	1.76915e-09	Presence
chr2	77587303	77587513	1.48463e-05	Presence
chr2	77674066	77674145	0.0332818	Presence
chr2	77986924	77986990	6.35947e-10	Presence
chr2	78202007	78202680	0.0405064	Presence
chr2	78696331	78696835	0.035733	Presence
chr2	78840000	78840871	0.000294105	Presence
chr2	78871359	78871929	0.000599811	Presence
chr2	79254351	79264791	1.46895e-09	Presence
chr2	80012561	80012681	0.000945248	Presence
chr2	80419993	80420601	2.71062e-06	Presence
chr2	80478362	80478423	2.07197e-05	Presence
chr2	80483663	80483757	2.76439e-12	Presence
chr2	80520905	80521047	0.000248849	Presence
chr2	80571605	80571710	0.0137473	Presence
chr2	80848837	80849002	2.25448e-06	Presence
chr2	83213373	83213431	0.000133267	Presence
chr2	83687474	83687628	0.013925	Presence
chr2	84648828	84650445	2.13409e-05	Presence
chr2	84686895	84686947	4.09667e-06	Presence
chr2	84689157	84689355	0.00545288	Presence
chr2	84791335	84791390	6.80274e-08	Presence
chr2	85161926	85162143	0.0215902	Presence
chr2	85817219	85817395	0.000520123	Presence
chr2	85985232	85985299	0.000168143	Presence
chr2	87379943	87380008	0.000456508	Presence
chr2	87568922	87569206	0.000264523	Presence
chr2	88175514	88175619	3.67966e-05	Presence
chr2	88275885	88276017	1.28585e-05	Presence
chr2	88433761	88433871	0.0215769	Presence
chr2	90690391	90690443	0.000674257	Presence
chr2	90971406	90971463	1.36868e-06	Presence
chr2	91741261	91741421	0.00158371	Presence
chr2	92076795	92081283	8.10473e-06	Presence
chr2	92256873	92257025	3.22003e-05	Presence
chr2	92921151	92925859	1.34012e-05	Presence
chr2	93726610	93726663	0.00833352	Presence
chr2	93811967	93812152	0.000870766	Presence
chr2	93829361	93836141	0.00157661	Presence
chr2	94446908	94455141	0.000790973	Presence
chr2	94629313	94630231	0.00819623	Presence
chr2	94703104	94703212	0.000202098	Presence
chr2	94802756	94802910	0.000142882	Presence
chr2	95962821	95963068	0.0195666	Presence
chr2	96083419	96083516	0.00482676	Presence
chr2	96253343	96253401	0.000186994	Presence
chr2	96781262	96781487	3.48334e-11	Presence
chr2	96945751	96945899	1.52014e-06	Presence
chr2	98659435	98659525	0.000243633	Presence
chr2	98776705	98777265	0.00917907	Presence
chr2	99479003	99479079	0.00147482	Presence
chr2	99787468	99787569	0.00113959	Presence
chr2	100894925	100895009	4.8198e-06	Presence
chr2	100952008	100952074	0.047699	Presence
chr2	101002705	101002768	0.0016704	Presence
chr2	101174200	101174446	0.000692072	Presence
chr2	101429644	101432324	8.13515e-05	Presence
chr2	101521452	101522290	0.000296468	Presence
chr2	102315657	102315730	0.010002	Presence
chr2	102712569	102712643	0.00553827	Presence
chr2	103028737	103028793	0.000194688	Presence
chr2	103208345	103208558	1.43478e-11	Presence
chr2	103819807	103820039	0.000965487	Presence
chr2	103824049	103824262	0.0320226	Presence
chr2	104883864	104883932	0.000971896	Presence
chr2	105038579	105038673	1.06949e-05	Presence
chr2	105268795	105269276	0.00192827	Presence
chr2	105517817	105524538	0.0253708	Presence
chr2	105600329	105600425	4.13222e-05	Presence
chr2	105792566	105792779	4.07683e-05	Presence
chr2	105961879	105961949	0.000708192	Presence
chr2	106025559	106025751	2.13721e-07	Presence
chr2	107341535	107341593	4.30321e-11	Presence
chr2	107533388	107533644	0.031103	Presence
chr2	107606651	107606885	0.00296211	Presence
chr2	108028311	108028366	6.37371e-05	Presence
chr2	108056796	108056908	0.000249491	Presence
chr2	108135959	108136071	8.34343e-05	Presence
chr2	108159894	108160435	0.0036996	Presence
chr2	108263424	108264342	0.0192037	Presence
chr2	108766355	108766423	1.24892e-07	Presence
chr2	108843155	108845693	6.32473e-05	Presence
chr2	109522593	109522651	2.01391e-05	Presence
chr2	110370670	110370743	0.000996503	Presence
chr2	110472757	110472816	0.000774752	Presence
chr2	111131741	111132011	0.00505046	Presence
chr2	111885343	111885590	0.0226718	Presence
chr2	111912337	111912391	9.6123e-05	Presence
chr2	112413458	112414328	0.000239858	Presence
chr2	112871781	112871843	5.87119e-13	Presence
chr2	113337218	113337455	7.93344e-05	Presence
chr2	113340099	113340452	0.000233699	Presence
chr2	113439568	113440007	0.000928243	Presence
chr2	115035678	115035764	0.000502021	Presence
chr2	115520916	115521250	0.000170505	Presence
chr2	115828770	115828865	0.00664577	Presence
chr2	116346329	116346463	1.72105e-05	Presence
chr2	116374492	116374562	4.98235e-07	Presence
chr2	116636013	116636066	0.000221831	Presence
chr2	116834905	116834965	0.000447355	Presence
chr2	116950876	116950948	0.00467236	Presence
chr2	119396728	119399179	0.00252342	Presence
chr2	119437247	119437324	0.000372056	Presence
chr2	119465644	119465699	0.00876727	Presence
chr2	119821251	119821332	0.0264263	Presence
chr2	119909452	119909560	1.7955e-08	Presence
chr2	119953386	119953448	2.84032e-05	Presence
chr2	121653341	121654957	1.0028e-05	Presence
chr2	121714526	121715066	0.000658572	Presence
chr2	121733504	121733609	1.04317e-06	Presence
chr2	122844281	122844411	1.75061e-07	Presence
chr2	123411777	123411840	1.11748e-05	Presence
chr2	123594882	123594937	0.000564638	Presence
chr2	123605567	123605664	0.000372972	Presence
chr2	123812886	123813168	0.0421679	Presence
chr2	124273106	124273261	1.98872e-05	Presence
chr2	125528853	125528907	0.00363825	Presence
chr2	125583643	125583722	9.09123e-08	Presence
chr2	125724066	125724217	0.000653474	Presence
chr2	126657141	126657414	8.5154e-11	Presence
chr2	126803757	126804502	0.0184182	Presence
chr2	127057714	127057815	1.41334e-11	Presence
chr2	127448470	127448709	9.39757e-06	Presence
chr2	127498740	127498834	0.0157719	Presence
chr2	127879038	127879697	0.0142263	Presence
chr2	128431355	128431529	8.35718e-06	Presence
chr2	128526307	128526398	0.0273429	Presence
chr2	129218522	129218907	0.0485237	Presence
chr2	130422265	130422329	0.00101761	Presence
chr2	131277097	131277545	1.09789e-05	Presence
chr2	131578264	131578368	0.0212284	Presence
chr2	132193763	132193988	0.000676817	Presence
chr2	132249199	132250158	7.01719e-05	Presence
chr2	132513126	132513329	0.00352869	Presence
chr2	132515620	132515672	7.38976e-06	Presence
chr2	133401408	133401523	1.18737e-06	Presence
chr2	133421537	133421633	0.000532333	Presence
chr2	134965524	134965771	1.05617e-06	Presence
chr2	135630596	135631116	0.000573468	Presence
chr2	136105139	136105299	0.0219502	Presence
chr2	136131875	136131928	0.00236925	Presence
chr2	137987983	137988141	0.00308166	Presence
chr2	138542924	138543417	0.0307543	Presence
chr2	138958823	138959124	0.0184545	Presence
chr2	139489755	139489850	2.92403e-09	Presence
chr2	140182874	140183018	0.00890141	Presence
chr2	140246073	140246376	1.8668e-10	Presence
chr2	140655261	140655336	3.85907e-06	Presence
chr2	140848876	140848948	0.000260315	Presence
chr2	141208045	141208291	3.80276e-09	Presence
chr2	141578269	141578464	0.0476677	Presence
chr2	141594465	141595861	0.0447222	Presence
chr2	141601514	141601650	8.45598e-08	Presence
chr2	141911015	141915645	8.74875e-10	Presence
chr2	142868353	142874536	0.0191296	Presence
chr2	142957439	142957570	0.0221171	Presence
chr2	143109222	143109450	0.0303723	Presence
chr2	143245884	143245969	0.000297395	Presence
chr2	143315017	143318410	0.037506	Presence
chr2	143392590	143392698	0.0133354	Presence
chr2	143586017	143586073	2.48091e-06	Presence
chr2	143834763	143834899	0.00122876	Presence
chr2	144491034	144491096	7.65252e-07	Presence
chr2	144597373	144597493	0.0175002	Presence
chr2	144635955	144636093	3.34556e-05	Presence
chr2	144840946	144841144	0.00127884	Presence
chr2	145561429	145561490	0.00329606	Presence
chr2	145995215	145995498	0.0293811	Presence
chr2	146213354	146213451	0.00360927	Presence
chr2	146362150	146362256	1.26124e-10	Presence
chr2	146437047	146437231	0.000175581	Presence
chr2	146472429	146472558	0.0105897	Presence
chr2	146498148	146498247	0.0397267	Presence
chr2	146574087	146574389	1.65578e-05	Presence
chr2	146900549	146900703	0.00888032	Presence
chr2	148705444	148705619	0.00996743	Presence
chr2	148752414	148752540	0.00375459	Presence
chr2	148795641	148795705	0.00425025	Presence
chr2	149637183	149637642	2.07559e-05	Presence
chr2	149624572	149624693	1.51259e-12	Presence
chr2	149510764	149510848	0.0339245	Presence
chr2	149510764	149510848	0.000362961	Presence
chr2	149504429	149504497	9.09707e-05	Presence
chr2	149157568	149157624	0.00113304	Presence
chr2	151213879	151214079	8.40664e-05	Presence
chr2	151198876	151199030	0.015829	Presence
chr2	151048270	151048388	0.0342167	Presence
chr2	150708558	150708641	0.00180295	Presence
chr2	150500641	150500733	0.000175834	Presence
chr2	150506548	150506722	5.61304e-06	Presence
chr2	150514159	150514225	3.00115e-05	Presence
chr2	150541024	150541114	2.45423e-05	Presence
chr2	150545062	150545123	4.89454e-08	Presence
chr2	148204727	148204888	0.000720018	Presence
chr20	103764	104609	5.62765e-07	Presence
chr20	1493661	1494047	0.000863835	Presence
chr20	1528777	1528922	2.92968e-05	Presence
chr20	1564853	1566796	2.56836e-05	Presence
chr20	1766179	1766501	1.19727e-06	Presence
chr20	1809655	1809925	0.00688674	Presence
chr20	2108497	2108934	1.41317e-06	Presence
chr20	2164459	2164587	0.00765172	Presence
chr20	2198065	2198116	4.89699e-12	Presence
chr20	2280728	2280871	8.63803e-08	Presence
chr20	3336289	3336396	0.00238186	Presence
chr20	4692811	4692880	1.19262e-07	Presence
chr20	5172655	5172784	0.000583099	Presence
chr20	5207350	5207410	2.81831e-11	Presence
chr20	5283791	5284134	1.26092e-06	Presence
chr20	6674307	6674362	0.00373575	Presence
chr20	6782438	6782505	3.42205e-05	Presence
chr20	6977501	6977849	0.00116186	Presence
chr20	7082632	7082759	3.86428e-05	Presence
chr20	7167823	7167922	0.00813143	Presence
chr20	7265210	7265276	1.22193e-07	Presence
chr20	8606257	8606346	0.00269054	Presence
chr20	8618744	8618900	0.00112329	Presence
chr20	9132563	9132631	0.0154247	Presence
chr20	13841721	13841799	7.02509e-06	Presence
chr20	13948092	13948170	0.0309721	Presence
chr21	24844	25132	5.31769e-08	Presence
chr21	2822702	2822786	9.06645e-06	Presence
chr21	6210124	6210180	0.00156768	Presence
chr21	6281715	6281963	4.81025e-05	Presence
chr21	6331495	6331606	3.94852e-08	Presence
chr21	6537861	6537927	0.000208224	Presence
chr21	6566341	6566428	6.73049e-05	Presence
chr21	7038177	7038257	0.000241398	Presence
chr21	6980329	6980409	0.0100674	Presence
chr21	6965297	6965377	2.4624e-08	Presence
chr9	23831769	23831833	0.034116	Presence
chr22	9924	9998	0.000289893	Presence
chr30	3168771	3168894	0.000201204	Presence
chr22	1286809	1286902	0.000762021	Presence
chr22	1389518	1389631	0.00252261	Presence
chr22	1413147	1413328	5.33313e-11	Presence
chr22	1422740	1422810	2.34467e-07	Presence
chr22	1424217	1424288	6.43733e-05	Presence
chr22	1679884	1679935	9.28329e-09	Presence
chr22	1682510	1682572	3.47359e-11	Presence
chr22	1706795	1706910	0.00116733	Presence
chr22	3052257	3052371	0.000189218	Presence
chr22	3434286	3434407	3.65945e-05	Presence
chr22	3410939	3411062	0.00264754	Presence
chr22	3403603	3403686	0.000340687	Presence
chr22	3746476	3746569	7.39974e-06	Presence
chr22	3759882	3759942	0.0115592	Presence
chr22	3852893	3852959	0.0209296	Presence
chr22	3869459	3869531	0.000460854	Presence
chr22	3876933	3877088	0.00400523	Presence
chr22	3894996	3895081	0.00992746	Presence
chr22	4738934	4743590	2.475e-05	Presence
chr22	4762220	4762291	0.0135857	Presence
chr22	4927581	4927809	5.3652e-06	Presence
chr22	4998456	4998576	0.0417275	Presence
chr22	5023445	5023629	1.06852e-06	Presence
chr23	20065	20149	0.00769648	Presence
chr23	947101	947176	0.00239162	Presence
chr23	1446960	1447045	0.000126215	Presence
chr23	1472897	1473069	0.00115589	Presence
chr23	1499300	1499480	0.00070081	Presence
chr23	1564845	1564906	9.41261e-08	Presence
chr23	1574086	1574371	0.0365187	Presence
chr23	1791664	1791770	4.97722e-07	Presence
chr23	2271530	2271608	3.00359e-12	Presence
chr23	2337301	2337666	0.00328739	Presence
chr23	2525967	2526190	0.000154888	Presence
chr23	2549659	2549771	0.0106332	Presence
chr23	2839908	2839965	1.92296e-06	Presence
chr23	3354914	3355032	0.00956613	Presence
chr23	4439219	4439459	0.0153671	Presence
chr23	5369732	5369897	0.0101982	Presence
chr24	21305	21425	0.011171	Presence
chr24	29352	31352	1.84092e-06	Presence
chr24	55417	55710	0.00074424	Presence
chr24	592253	592316	6.17578e-05	Presence
chr24	1015740	1015865	1.35137e-05	Presence
chr24	1107470	1107640	0.0063564	Presence
chr24	2466257	2466341	3.70891e-07	Presence
chr24	2517294	2517414	0.000334682	Presence
chr24	2710970	2711085	0.00996204	Presence
chr24	5128692	5128743	6.21253e-05	Presence
chr25	288622	288700	0.000551914	Presence
chr25	230750	230811	1.02429e-05	Presence
chr25	94350	94483	7.43327e-07	Presence
chr25	86079	88852	0.00824259	Presence
chr25	622172	622244	0.00237092	Presence
chr25	635685	635917	4.86517e-14	Presence
chr25	817901	818066	0.00357293	Presence
chr25	856865	857030	2.54336e-05	Presence
chr25	908178	908338	0.0284773	Presence
chr25	970302	970360	3.14131e-07	Presence
chr25	1005008	1005141	0.0237509	Presence
chr25	1344181	1344245	0.00102643	Presence
chr25	1399482	1399587	0.000146794	Presence
chr25	1644855	1644921	5.71243e-06	Presence
chr25	1969784	1978247	0.000282257	Presence
chr25	2012990	2013122	0.0117295	Presence
chr25	2086082	2086434	0.00105943	Presence
chr25	2144371	2144934	9.40225e-06	Presence
chr25	2162240	2162317	8.30164e-12	Presence
chr25	2166634	2166770	1.68672e-06	Presence
chr25	2355862	2356019	2.49282e-07	Presence
chr25	2378580	2378649	0.0490448	Presence
chr25	2422079	2422243	0.000515559	Presence
chr25	2427358	2427524	1.21444e-06	Presence
chr25	2472010	2472079	1.37805e-09	Presence
chr25	2496077	2496132	6.4464e-06	Presence
chr25	3075729	3075799	7.79593e-07	Presence
chr25	3078974	3079121	0.00503449	Presence
chr25	3089070	3089278	7.76457e-06	Presence
chr25	3129536	3129648	0.0103746	Presence
chr25	3137776	3137876	0.000463922	Presence
chr25	3276015	3276142	0.0003859	Presence
chr25	3499659	3500035	0.00496566	Presence
chr26	13556	13648	0.0220292	Presence
chr26	408765	408858	0.000157334	Presence
chr26	903881	903959	1.64643e-06	Presence
chr26	1287709	1287778	0.00129366	Presence
chr26	1682769	1682952	0.0335023	Presence
chr26	3296792	3296870	0.0135309	Presence
chr26	5332775	5338039	0.00367479	Presence
chr27	1669834	1669886	0.000106579	Presence
chr27	1688858	1688984	0.00507498	Presence
chr27	1764743	1765691	0.0168809	Presence
chr27	1836881	1836932	5.35385e-05	Presence
chr27	1842779	1842849	0.000158639	Presence
chr27	1898341	1898443	0.0147539	Presence
chr27	1902644	1902763	0.00105793	Presence
chr27	1977317	1977497	0.000462557	Presence
chr27	2028262	2028351	0.000866624	Presence
chr27	2042435	2042537	0.00767716	Presence
chr27	2096214	2096302	0.0252846	Presence
chr27	3447561	3447650	0.00400785	Presence
chr27	3524494	3524562	0.0102133	Presence
chr27	3590385	3590445	8.9897e-07	Presence
chr27	3615290	3615474	0.00128808	Presence
chr27	3934645	3934725	0.0361334	Presence
chr27	4117439	4120672	1.3993e-07	Presence
chr27	4282818	4282896	0.000632448	Presence
chr27	4586666	4586766	1.39443e-05	Presence
chr27	4711583	4711638	0.0152234	Presence
chr27	4817644	4817722	0.000468136	Presence
chr27	4817800	4818073	9.0849e-06	Presence
chr27	4853963	4854024	4.84974e-06	Presence
chr28	219099	219194	6.4809e-05	Presence
chr28	228517	228612	0.000491637	Presence
chr28	397634	397987	0.0459722	Presence
chr28	555931	556337	3.62383e-07	Presence
chr28	624153	624251	0.00207462	Presence
chr28	624802	625211	4.51894e-06	Presence
chr28	723494	723546	9.10937e-09	Presence
chr28	808742	808826	9.99576e-06	Presence
chr28	924445	924527	3.47405e-07	Presence
chr28	954943	955002	0.00824201	Presence
chr28	1023879	1024154	0.000370136	Presence
chr28	1200261	1200348	1.32023e-06	Presence
chr28	1370079	1370154	8.80086e-06	Presence
chr28	1537707	1537779	7.98638e-10	Presence
chr28	1592736	1592791	0.000140492	Presence
chr28	1620444	1620767	1.28285e-06	Presence
chr28	1693773	1693853	3.66235e-05	Presence
chr28	1882676	1882781	0.00264309	Presence
chr28	2050635	2058255	0.0038028	Presence
chr28	2065914	2065989	4.07607e-10	Presence
chr28	2085672	2085747	5.99439e-06	Presence
chr28	2143492	2143552	0.0438575	Presence
chr28	2379981	2380051	0.00471702	Presence
chr28	2641456	2641528	0.0129635	Presence
chr28	3304624	3304677	1.62304e-06	Presence
chr28	3355109	3355164	1.14099e-10	Presence
chr28	3474747	3474842	6.14672e-07	Presence
chr28	3477939	3477992	7.63959e-06	Presence
chr28	3504859	3504912	8.39826e-05	Presence
chr28	3558580	3558633	1.1731e-06	Presence
chr28	3620659	3620719	7.81629e-05	Presence
chr28	4790974	4791132	1.76809e-08	Presence
chr28	4995643	4995701	0.0465593	Presence
chr29	2185098	2185226	0.0286004	Presence
chr29	2292170	2292295	0.0188343	Presence
chr29	2301765	2301865	0.0204419	Presence
chrZ	79336741	79336816	0.0239328	Presence
chr3	3124843	3125009	0.00136381	Presence
chr3	3235978	3236664	0.000222122	Presence
chr3	3666214	3666400	1.19695e-07	Presence
chr3	4566200	4566344	0.00196529	Presence
chr3	5937097	5937510	0.000172977	Presence
chr3	6435809	6436011	0.00343011	Presence
chr3	6669854	6670068	0.00365424	Presence
chr3	6808987	6809049	1.34299e-07	Presence
chr3	7692383	7693711	9.72944e-07	Presence
chr3	8211392	8211718	0.0117393	Presence
chr3	9561677	9561997	0.0243604	Presence
chr3	12234576	12234769	0.00504604	Presence
chr3	12352643	12352837	1.14134e-06	Presence
chr3	14363680	14363821	0.00397433	Presence
chr3	14657541	14657802	0.00168911	Presence
chr3	15285699	15285915	0.000300888	Presence
chr3	15322658	15323343	0.0104386	Presence
chr3	15942056	15942135	1.22457e-05	Presence
chr3	16542399	16542489	1e-05	Presence
chr3	17227621	17227697	0.000167059	Presence
chr3	18902217	18902310	0.000539854	Presence
chr3	19161717	19161859	0.0144769	Presence
chr3	19283292	19283376	0.0402759	Presence
chr3	19451620	19451763	6.00352e-06	Presence
chr3	19591440	19591513	0.000353685	Presence
chr3	22283292	22283527	1.57008e-05	Presence
chr3	22488412	22489187	0.00231703	Presence
chr3	22860711	22860876	0.00010232	Presence
chr3	24245954	24246912	5.86674e-05	Presence
chr3	25642807	25642888	0.00166029	Presence
chr3	25969668	25969770	0.00216697	Presence
chr3	26719576	26719720	0.00058071	Presence
chr3	27365705	27365760	4.30942e-05	Presence
chr3	27556939	27556995	4.07032e-09	Presence
chr3	28346780	28350009	0.0260835	Presence
chr3	29504131	29504244	0.00948591	Presence
chr3	29889435	29889499	1.47824e-07	Presence
chr3	30008576	30008637	3.24599e-06	Presence
chr3	30261462	30261554	2.39739e-07	Presence
chr3	30449000	30449071	2.7813e-06	Presence
chr3	31125491	31125627	0.00435452	Presence
chr3	31141973	31142326	4.3282e-05	Presence
chr3	31170033	31170100	0.00046549	Presence
chr3	32293907	32294092	0.0102161	Presence
chr3	33072052	33072144	4.17677e-06	Presence
chr3	33598834	33598887	0.0026348	Presence
chr3	33856834	33856941	0.00640764	Presence
chr3	34795098	34795884	0.000450461	Presence
chr3	35221281	35221515	0.0427915	Presence
chr3	35249624	35249881	0.0225884	Presence
chr3	38103575	38103866	0.00954703	Presence
chr3	38112970	38113564	0.0154865	Presence
chr3	39300920	39301101	0.02367	Presence
chr3	40438502	40438554	5.64377e-08	Presence
chr3	40609905	40609991	1.13234e-06	Presence
chr3	40895258	40895346	0.000257345	Presence
chr3	41034137	41034632	2.0988e-07	Presence
chr3	41807546	41815090	0.00865986	Presence
chr3	42095130	42095193	8.81615e-06	Presence
chr3	42192227	42192289	0.000204132	Presence
chr3	42225379	42225430	0.000466194	Presence
chr3	44448243	44448294	0.0356308	Presence
chr3	45687175	45687983	0.0420449	Presence
chr3	46116690	46117912	0.0270271	Presence
chr3	46811362	46811660	8.08935e-06	Presence
chr3	47297495	47297730	0.0469688	Presence
chr3	47846951	47847008	0.0346888	Presence
chr3	48892252	48892307	8.48336e-11	Presence
chr3	49909313	49909498	2.59602e-06	Presence
chr3	50357353	50357420	3.3736e-05	Presence
chr3	50376731	50380974	0.0286067	Presence
chr3	50879935	50880154	0.0231448	Presence
chr3	52367266	52367481	3.59285e-06	Presence
chr3	52695699	52696011	0.000179986	Presence
chr3	54549758	54549821	0.032	Presence
chr3	54958323	54958386	2.5029e-05	Presence
chr3	55199161	55199236	3.52478e-07	Presence
chr3	56257345	56259380	0.000164876	Presence
chr3	56407596	56407721	1.66399e-07	Presence
chr3	58946265	58946331	0.0294879	Presence
chr3	59587776	59587952	2.11027e-08	Presence
chr3	60025266	60025344	0.00247539	Presence
chr3	60244334	60244605	0.036949	Presence
chr3	60516599	60516723	2.18751e-05	Presence
chr3	60991574	60991998	0.0169563	Presence
chr3	61301840	61301904	0.00169821	Presence
chr3	61790314	61790463	0.00053018	Presence
chr3	61830800	61830993	0.000274781	Presence
chr3	62303807	62303930	2.49645e-05	Presence
chr3	62345526	62351359	0.000537237	Presence
chr3	62545370	62545472	0.000553343	Presence
chr3	62593628	62593987	1.49888e-06	Presence
chr3	63139181	63141197	0.0299167	Presence
chr3	65443312	65443947	8.01097e-06	Presence
chr3	65598264	65599117	0.0142664	Presence
chr3	65868860	65868977	6.54235e-08	Presence
chr3	67103245	67103424	0.00278056	Presence
chr3	67120241	67120351	6.39543e-06	Presence
chr3	67334984	67335057	0.0286371	Presence
chr3	67621260	67621493	4.16729e-06	Presence
chr3	67656702	67656861	1.0279e-07	Presence
chr3	67813295	67813388	0.0112842	Presence
chr3	68165750	68165810	0.00650092	Presence
chr3	69966988	69967052	0.0377187	Presence
chr3	70813344	70813838	0.0261174	Presence
chr3	71575413	71575503	0.000153328	Presence
chr3	72263327	72263574	7.3808e-08	Presence
chr3	72345748	72346159	0.00247098	Presence
chr3	72414926	72415054	0.000100294	Presence
chr3	72693422	72693554	1.29286e-08	Presence
chr3	72789309	72789364	5.26648e-07	Presence
chr3	73155944	73156019	0.00629942	Presence
chr3	73237202	73241304	0.00681019	Presence
chr3	73243626	73243942	7.3363e-05	Presence
chr3	73318908	73319054	1.91246e-05	Presence
chr3	73364617	73364727	9.6605e-05	Presence
chr3	73408935	73408991	0.00518395	Presence
chr3	73458341	73458400	0.000263949	Presence
chr3	73482804	73482908	1.18145e-05	Presence
chr3	73483013	73483144	4.18975e-05	Presence
chr3	74472419	74472474	0.0259678	Presence
chr3	75004734	75004830	0.0467294	Presence
chr3	75143241	75143331	7.5678e-06	Presence
chr3	76395582	76395845	0.00114597	Presence
chr3	78073262	78073341	0.0109142	Presence
chr3	78278141	78278219	4.34673e-06	Presence
chr3	78695520	78695834	9.12908e-08	Presence
chr3	79406975	79407054	1.65021e-08	Presence
chr3	79412030	79412887	1.5215e-07	Presence
chr3	79894906	79899576	7.02028e-05	Presence
chr3	80073683	80074113	0.00722517	Presence
chr3	80085203	80085317	8.18763e-05	Presence
chr3	80398620	80398894	3.13467e-07	Presence
chr3	80653441	80653537	0.000773256	Presence
chr3	80669179	80669249	2.095e-05	Presence
chr3	80907264	80907748	1.19344e-06	Presence
chr3	81678297	81678353	2.31942e-07	Presence
chr3	82177627	82177858	0.00104697	Presence
chr3	82290133	82290308	0.000446029	Presence
chr3	82318543	82318598	0.00169644	Presence
chr3	82319938	82320104	5.59771e-07	Presence
chr3	82517160	82517220	0.000338639	Presence
chr3	83517001	83517077	0.0179746	Presence
chr3	85264109	85264240	3.80525e-07	Presence
chr3	86149027	86149082	0.0179007	Presence
chr3	86174517	86174581	4.92054e-05	Presence
chr3	86174697	86174775	0.003196	Presence
chr3	86357488	86357777	0.000107008	Presence
chr3	87417176	87417238	2.44343e-08	Presence
chr3	87657053	87657478	0.000162767	Presence
chr3	87792097	87792152	0.00575618	Presence
chr3	88396140	88396192	1.09191e-09	Presence
chr3	88674277	88674398	0.0449777	Presence
chr3	89124806	89125427	0.000865676	Presence
chr3	90029165	90029575	1.28743e-08	Presence
chr3	90408249	90409167	4.93582e-05	Presence
chr3	90590596	90590759	0.00919154	Presence
chr3	90697153	90698038	8.52995e-06	Presence
chr3	91090992	91091383	7.00603e-06	Presence
chr3	91735902	91735964	7.1592e-05	Presence
chr3	91755380	91755518	0.0246338	Presence
chr3	92863280	92863341	0.00166377	Presence
chr3	93312537	93312771	1.70065e-05	Presence
chr3	93354320	93354392	0.00870741	Presence
chr3	93642383	93643321	0.00729533	Presence
chr3	93940616	93940677	5.56353e-06	Presence
chr3	94280986	94281045	0.0224811	Presence
chr3	94653175	94653383	0.0300726	Presence
chr3	95608439	95608823	0.000116002	Presence
chr3	95999983	96000103	0.000603598	Presence
chr3	96769177	96769681	0.00097368	Presence
chr3	98281813	98282509	0.00949685	Presence
chr3	98497607	98497664	4.3699e-05	Presence
chr3	98845450	98845611	0.00394096	Presence
chr3	99281426	99282613	0.000634901	Presence
chr3	100057542	100057674	3.7115e-08	Presence
chr3	100471490	100471542	1.60689e-07	Presence
chr3	100565355	100566110	0.00080119	Presence
chr3	100931305	100931361	8.82973e-08	Presence
chr3	101095110	101095528	0.000936391	Presence
chr3	102765030	102765258	0.000527453	Presence
chr3	102765339	102765396	0.00151881	Presence
chr3	102843081	102843580	0.00449106	Presence
chr3	102890222	102890287	0.0157668	Presence
chr3	103042588	103042688	0.0100294	Presence
chr3	103134859	103134922	3.58903e-07	Presence
chr3	104438989	104439421	0.00018147	Presence
chr3	104768695	104768750	0.00123047	Presence
chr3	104827618	104827748	9.85801e-06	Presence
chr3	105149005	105149112	0.0054321	Presence
chr3	105218618	105218669	3.22413e-05	Presence
chr3	105418989	105419105	0.00684276	Presence
chr3	105476096	105476308	2.18193e-06	Presence
chr3	105761953	105762037	0.00894821	Presence
chr3	105922421	105922472	0.000758804	Presence
chr3	106248748	106249017	0.0047141	Presence
chr3	106779978	106780096	5.35604e-05	Presence
chr3	106925705	106926039	0.00151501	Presence
chr3	107544476	107544767	0.000136593	Presence
chr3	107888002	107888228	0.00408506	Presence
chr3	108037678	108038241	0.0178916	Presence
chr3	108406028	108406142	2.09531e-06	Presence
chr3	108586944	108587103	0.015028	Presence
chr3	108728777	108728845	4.32158e-09	Presence
chr3	109385533	109385689	0.0011808	Presence
chr3	109678083	109678152	5.0363e-06	Presence
chr3	109956571	109956833	0.00018847	Presence
chr3	110226023	110226326	0.000840423	Presence
chr3	110251187	110251252	0.000482618	Presence
chr3	110527337	110527599	7.28355e-05	Presence
chr3	110590096	110595922	0.00260619	Presence
chr30	3051338	3051726	0.0124855	Presence
chr30	3039098	3039503	1.07166e-05	Presence
chr30	3035773	3035826	0.0272895	Presence
chr30	3031103	3031802	0.00191174	Presence
chr30	3030047	3030128	0.00329874	Presence
chr30	1721125	1721186	0.000107679	Presence
chr30	1763958	1764123	8.19776e-07	Presence
chr30	1764198	1764316	1.14665e-05	Presence
chr30	1764607	1764779	3.15145e-12	Presence
chr30	1778488	1778644	0.041877	Presence
chr30	1779042	1779848	0.00090822	Presence
chr30	1783426	1783695	1.94399e-05	Presence
chr30	1784518	1784602	3.03594e-05	Presence
chr30	1785525	1785777	0.0147605	Presence
chr30	1810287	1810600	1.74643e-05	Presence
chr30	1810929	1810980	2.08741e-09	Presence
chr30	1826823	1826936	0.000144138	Presence
chr30	1911418	1912011	3.86266e-06	Presence
chr30	1919958	1920042	0.00820508	Presence
chr30	1923465	1923757	6.98669e-05	Presence
chr30	2086339	2086429	0.0133533	Presence
chr30	2294475	2294594	0.0297843	Presence
chr30	2346502	2346580	0.00109111	Presence
chr30	2399859	2400098	8.84451e-05	Presence
chr30	2400520	2400593	4.04811e-07	Presence
chr30	2430017	2430087	1.86644e-05	Presence
chr30	2532461	2533046	4.61066e-05	Presence
chr30	2595276	2595356	1.8778e-05	Presence
chr30	2596250	2596330	0.0360949	Presence
chr30	2597523	2597666	0.0418433	Presence
chr31	517722	517920	0.0258395	Presence
chr31	672641	672731	9.8063e-05	Presence
chr31	1206015	1206088	2.04759e-08	Presence
chr31	274952	275025	0.0413779	Presence
chr31	1290062	1290146	0.00288482	Presence
chr31	1302397	1302757	0.012843	Presence
chr31	1845814	1845874	0.0123729	Presence
chr33	87510	87660	0.00987552	Presence
chr34	208202	208288	0.0247323	Presence
chr34	694391	694442	0.000369942	Presence
chr34	715653	715766	0.0460302	Presence
chr34	733196	733411	0.000427904	Presence
chr34	833071	833200	0.000804052	Presence
chr34	1005854	1006025	0.00346764	Presence
chr34	1474221	1474381	0.000113296	Presence
chr34	1648696	1648747	2.67122e-06	Presence
chr34	1723265	1723489	0.000175984	Presence
chr34	1871405	1871469	0.0204411	Presence
chr34	1886134	1886206	0.000282584	Presence
chr34	2020129	2020203	4.14933e-05	Presence
chr34	2020799	2020851	0.000895764	Presence
chr34	2109115	2109817	1.21483e-05	Presence
chr34	2369870	2370273	3.1097e-05	Presence
chr34	2464887	2465019	0.0258441	Presence
chr34	3125730	3125803	0.00608746	Presence
chr34	3105385	3105449	0.000150339	Presence
chr34	3103004	3103862	1.16813e-05	Presence
chr34	2967545	2968403	3.02075e-07	Presence
chr34	3316119	3316300	0.00795203	Presence
chr36	402340	402602	6.85946e-05	Presence
chr36	460767	460871	6.88194e-08	Presence
chr36	484253	484395	0.000217536	Presence
chr36	506946	507382	1.40087e-06	Presence
chr36	585606	585670	0.000111127	Presence
chr36	585823	586550	0.0327262	Presence
chr36	612200	612375	0.0268792	Presence
chr38	2096118	2096298	0.00894126	Presence
chr38	2112095	2112146	1.72066e-10	Presence
chr38	2231060	2231112	0.00242079	Presence
chr38	2235383	2235561	0.00381189	Presence
chr38	2235679	2235773	0.00380688	Presence
chr30	2783048	2783159	2.95232e-07	Presence
chr30	2792134	2792238	0.0393783	Presence
chr30	2792312	2792368	3.36178e-07	Presence
chr30	2793681	2793797	0.00439565	Presence
chr30	2798580	2798655	0.000439914	Presence
chr38	2464930	2465405	0.000237574	Presence
chr38	2502865	2502931	0.00200499	Presence
chr38	2524210	2524397	0.000931516	Presence
chr38	2525188	2525537	0.000665433	Presence
chr38	2558103	2558518	0.00151015	Presence
chr38	2710201	2710262	0.00413302	Presence
chr38	2682204	2682332	0.0123933	Presence
chr38	2681889	2682147	1.47368e-09	Presence
chr38	2681174	2681233	1.16351e-05	Presence
chr38	2647518	2647576	0.00193404	Presence
chr39	1221869	1221938	8.62538e-06	Presence
chr39	1224395	1224482	0.00131343	Presence
chr39	1271999	1272080	0.0031576	Presence
chr39	1290839	1291055	0.000949304	Presence
chr4	76291	76459	0.00775714	Presence
chr4	2852597	2852663	0.0467019	Presence
chr4	2914240	2914292	0.0121805	Presence
chr4	3363071	3363131	0.032875	Presence
chr4	4514367	4514485	0.000803737	Presence
chr4	6030618	6030840	0.0165783	Presence
chr4	6321750	6321811	0.00109015	Presence
chr4	6970219	6971948	0.00281675	Presence
chr4	7306952	7307188	5.13605e-06	Presence
chr4	7641974	7642873	0.000242174	Presence
chr4	7877350	7877570	0.0477148	Presence
chr4	8510992	8511443	0.000157457	Presence
chr4	10132067	10136385	8.82249e-05	Presence
chr4	10619131	10619190	0.0144027	Presence
chr4	10659006	10659130	0.000141005	Presence
chr4	10783686	10783787	1.72041e-06	Presence
chr4	11127479	11127594	0.0197887	Presence
chr4	14373292	14373366	0.00846391	Presence
chr4	14905885	14906913	0.000330641	Presence
chr4	14929921	14929981	0.00487666	Presence
chr4	16652241	16652359	0.00871186	Presence
chr4	17258048	17258107	0.00797773	Presence
chr4	17504330	17504440	0.000872759	Presence
chr4	17814625	17814708	0.0166467	Presence
chr4	18495495	18542498	0.0407807	Presence
chr4	18617291	18617345	0.000812513	Presence
chr4	18808428	18809189	0.000882877	Presence
chr4	20374814	20375210	0.0135456	Presence
chr4	20955932	20955986	0.00995701	Presence
chr4	21180691	21180982	0.00491334	Presence
chr4	21278008	21278128	0.0499358	Presence
chr4	22391111	22391462	1.59914e-05	Presence
chr4	22585047	22585413	0.020481	Presence
chr4	22698179	22699593	0.021292	Presence
chr4	22706437	22707218	0.00568444	Presence
chr4	22748191	22748251	0.00145127	Presence
chr4	22767667	22767733	5.24152e-07	Presence
chr4	22783608	22783673	9.76866e-07	Presence
chr4	23250490	23253303	9.03448e-05	Presence
chr4	23991031	23991121	0.0155717	Presence
chr4	24210498	24210764	0.00668668	Presence
chr4	25278731	25278784	2.35366e-08	Presence
chr4	25661306	25661376	0.014828	Presence
chr4	26219695	26220443	0.000110013	Presence
chr4	26565487	26565970	1.93499e-13	Presence
chr4	27459924	27460842	4.08075e-07	Presence
chr4	27573020	27573085	0.000618125	Presence
chr4	27765543	27765631	0.0124162	Presence
chr4	27947269	27949035	0.00336618	Presence
chr4	27998770	27998872	7.53913e-06	Presence
chr4	29359774	29360278	0.0003187	Presence
chr4	30234033	30234443	0.00250183	Presence
chr4	30258074	30258450	8.19498e-15	Presence
chr4	31109593	31109834	3.89746e-07	Presence
chr4	31312174	31312229	0.00113968	Presence
chr4	31396631	31396869	0.0118203	Presence
chr4	32094862	32094913	9.83456e-08	Presence
chr4	32529340	32529468	0.0453665	Presence
chr4	32838851	32839027	1.31715e-09	Presence
chr4	32878284	32878430	6.74278e-08	Presence
chr4	33112236	33112419	0.00650152	Presence
chr4	34785443	34785641	2.62827e-07	Presence
chr4	35478298	35478451	4.31638e-07	Presence
chr4	35542808	35542866	3.73258e-05	Presence
chr4	35809337	35809745	0.00204041	Presence
chr4	35847279	35847717	0.000217045	Presence
chr4	36959770	36959829	0.000306821	Presence
chr4	37233264	37233325	5.08345e-06	Presence
chr4	37433772	37434589	6.90487e-07	Presence
chr4	38022545	38022645	0.0381223	Presence
chr4	38438886	38439009	0.0223737	Presence
chr4	38702455	38702835	0.0125681	Presence
chr4	38737206	38737286	5.31369e-08	Presence
chr4	38754741	38754915	0.000993979	Presence
chr4	39688611	39688731	4.01367e-05	Presence
chr4	40042450	40042565	6.14785e-05	Presence
chr4	40536551	40536718	4.04717e-07	Presence
chr4	41067460	41067560	5.51763e-07	Presence
chr4	41292237	41292521	9.88551e-05	Presence
chr4	43937704	43937884	4.84813e-05	Presence
chr4	44621643	44621788	0.0285803	Presence
chr4	44651641	44651807	2.57243e-13	Presence
chr4	45027862	45027913	0.00746208	Presence
chr4	46498871	46498925	0.0432984	Presence
chr4	46913909	46913985	8.73373e-05	Presence
chr4	47319757	47319812	0.00358597	Presence
chr4	47601192	47601398	7.26114e-05	Presence
chr4	48154454	48160644	0.00740111	Presence
chr4	48590778	48590886	7.98778e-09	Presence
chr4	49060119	49060250	9.99071e-05	Presence
chr4	49820566	49820644	0.00220488	Presence
chr4	50313929	50314025	1.05742e-07	Presence
chr4	51823800	51824258	4.88085e-06	Presence
chr4	53350777	53350836	0.0004407	Presence
chr4	53951435	53951591	0.00126282	Presence
chr4	54050532	54050643	0.00101243	Presence
chr4	55366240	55368155	0.0123789	Presence
chr4	55819371	55819992	0.00120902	Presence
chr4	56687879	56691111	0.00178379	Presence
chr4	57091381	57091593	0.00467639	Presence
chr4	58720067	58720134	0.000343195	Presence
chr4	59744219	59744563	0.000663981	Presence
chr4	59871509	59871581	0.000836495	Presence
chr4	61233143	61233724	0.0117939	Presence
chr4	61558864	61559362	0.0436059	Presence
chr4	61844343	61844628	0.00177956	Presence
chr4	61858658	61859502	0.00805015	Presence
chr4	62579052	62579124	0.000212829	Presence
chr4	63272921	63273063	0.0452425	Presence
chr4	63462609	63462880	0.0346431	Presence
chr4	63843724	63843784	1.62878e-08	Presence
chr4	63932032	63932285	0.0260204	Presence
chr4	64812952	64813284	0.0201795	Presence
chr4	65162508	65162573	2.22328e-06	Presence
chr4	65553836	65553897	0.00919248	Presence
chr4	65946006	65946058	0.0439477	Presence
chr4	66419184	66419268	5.37418e-05	Presence
chr4	66610961	66611075	0.00429959	Presence
chr4	67418232	67418304	0.0118072	Presence
chr4	67871195	67871325	0.0100625	Presence
chr4	68177657	68177763	0.000296589	Presence
chr4	68442262	68442355	1.22967e-12	Presence
chr4	68588751	68588941	1.53173e-12	Presence
chr4	68793334	68793446	1.04951e-08	Presence
chr4	68794499	68794554	2.00479e-09	Presence
chr4	69466755	69467023	1.22507e-07	Presence
chr4	69641700	69641876	4.37938e-05	Presence
chr4	69813440	69813721	8.18755e-05	Presence
chr4	69944623	69945086	0.0405048	Presence
chr4	70288504	70288602	0.0153581	Presence
chr4	70316344	70316520	0.00272941	Presence
chr4	70658438	70658609	0.0105988	Presence
chr4	71868065	71868118	0.00089161	Presence
chr4	74266343	74266475	2.07736e-05	Presence
chr4	76846133	76846587	0.00774581	Presence
chr4	76912632	76913402	0.00558348	Presence
chr4	79558062	79558581	0.000103598	Presence
chr4	81044240	81044294	0.000922445	Presence
chr4	81080567	81080678	1.84448e-06	Presence
chr4	81091334	81091476	0.0162901	Presence
chr4	81378124	81379030	9.89893e-05	Presence
chr4	81424823	81425549	9.51778e-07	Presence
chr4	81719124	81720044	6.71311e-15	Presence
chr4	82726448	82726508	0.00325193	Presence
chr4	82821923	82821976	0.00024486	Presence
chr4	84211881	84211976	0.000394062	Presence
chr4	84449529	84449594	0.00252782	Presence
chr4	84617357	84617422	0.000831526	Presence
chr4	84811872	84812009	0.000139229	Presence
chr4	85129054	85129118	0.0407518	Presence
chr4	85327104	85327191	0.00673331	Presence
chr4	85968688	85968751	1.6997e-09	Presence
chr4	86104358	86104441	1.44763e-08	Presence
chr4	86156549	86156609	2.80595e-09	Presence
chr4	86779813	86779879	0.00101454	Presence
chr4	87041210	87047552	1.13002e-05	Presence
chr4	87086669	87086833	0.00047258	Presence
chr4	87144076	87144194	0.00167737	Presence
chr4	87277356	87277517	0.00343418	Presence
chr4	87687667	87694004	0.0101302	Presence
chr4	87777196	87777478	0.0209738	Presence
chr4	87803043	87803097	0.0106906	Presence
chr4	87997760	87998043	9.46835e-06	Presence
chr4	88285833	88285938	3.09418e-07	Presence
chr4	89112235	89112688	6.59345e-06	Presence
chr4	89128389	89128669	0.021626	Presence
chr4	89455895	89456037	0.0413407	Presence
chr4	89527631	89528352	0.00859342	Presence
chr4	89911340	89911460	0.00015331	Presence
chr4	90050234	90050296	0.000608332	Presence
chr4	90544051	90544587	0.00323142	Presence
chr4	90740757	90741148	1.34023e-07	Presence
chr4	91174550	91175079	0.00592167	Presence
chr4	91184606	91184664	0.0288885	Presence
chr4	91236103	91236409	0.00202544	Presence
chr4	91256753	91256870	0.0225422	Presence
chr4	91434785	91434848	0.000516573	Presence
chr5	313721	313859	7.92639e-06	Presence
chr5	549620	549674	0.00892592	Presence
chr5	568206	568913	0.000826246	Presence
chr5	1481350	1481433	4.31087e-05	Presence
chr5	2256441	2256625	0.000279616	Presence
chr5	2309801	2310437	0.00030781	Presence
chr5	4537830	4538041	0.0139401	Presence
chr5	5013879	5014372	0.008931	Presence
chr5	5631331	5631382	1.13043e-06	Presence
chr5	5655081	5655136	2.06002e-09	Presence
chr5	5781892	5782229	2.12784e-07	Presence
chr5	5878654	5897762	0.00183845	Presence
chr5	5991823	5992741	2.6559e-05	Presence
chr5	6136110	6136348	3.3559e-07	Presence
chr5	6283127	6283376	5.04302e-05	Presence
chr5	6318859	6318926	2.62593e-05	Presence
chr5	6753120	6753357	0.00711721	Presence
chr5	6804291	6804761	0.000118592	Presence
chr5	7818179	7818309	1.00281e-06	Presence
chr5	8125014	8125665	9.89873e-05	Presence
chr5	8346845	8347005	1.13889e-07	Presence
chr5	8625787	8625858	0.0202869	Presence
chr5	8640855	8640916	4.16403e-10	Presence
chr5	8876427	8876517	0.0207075	Presence
chr5	9126084	9126150	0.00658501	Presence
chr5	10072676	10072766	9.14535e-05	Presence
chr5	10397127	10397209	0.00704717	Presence
chr5	10412062	10412320	0.0191239	Presence
chr5	11414343	11414446	0.00636196	Presence
chr5	11995251	11995607	0.0141536	Presence
chr5	12441983	12442080	1.60164e-08	Presence
chr5	12806900	12806964	0.00012095	Presence
chr5	13133091	13133154	1.14391e-06	Presence
chr5	13192618	13192694	0.029669	Presence
chr5	14358444	14358900	0.00030063	Presence
chr5	14359692	14359782	3.7067e-05	Presence
chr5	14743163	14743220	4.09031e-05	Presence
chr5	15045845	15046205	0.0467906	Presence
chr5	16111228	16111292	0.00908225	Presence
chr5	18168013	18168241	1.39091e-05	Presence
chr5	20033724	20034198	1.02183e-05	Presence
chr5	20324436	20324561	0.0183236	Presence
chr5	21213070	21213813	4.47662e-06	Presence
chr5	22349705	22349953	0.00302199	Presence
chr5	22481644	22482053	1.25895e-08	Presence
chr5	23143151	23143382	0.0032813	Presence
chr5	25603856	25604237	0.0314412	Presence
chr5	25949786	25949838	0.000780245	Presence
chr5	26795263	26795413	0.0396505	Presence
chr5	27088685	27088758	0.000493003	Presence
chr5	27403108	27403318	0.00357415	Presence
chr5	28238039	28238456	5.98463e-08	Presence
chr5	30146539	30146600	0.0110295	Presence
chr5	32076910	32077135	5.70399e-07	Presence
chr5	32262884	32263348	0.000312232	Presence
chr5	32563286	32563811	0.00138867	Presence
chr5	33757543	33757653	0.000849026	Presence
chr5	34044314	34044417	5.80694e-06	Presence
chr5	34063331	34066492	6.17391e-05	Presence
chr5	34250016	34251660	0.0011281	Presence
chr5	35342420	35342496	6.29228e-07	Presence
chr5	35365993	35366535	0.00026014	Presence
chr5	36065180	36065255	1.26045e-05	Presence
chr5	36246832	36246935	0.0120807	Presence
chr5	37960987	37961053	0.000192164	Presence
chr5	38010054	38010142	1.44379e-05	Presence
chr5	38032074	38032226	0.00869523	Presence
chr5	38242622	38243110	1.07991e-08	Presence
chr5	39181959	39182122	0.00683811	Presence
chr5	41246249	41246600	0.00821729	Presence
chr5	41720879	41721021	0.0105308	Presence
chr5	41847452	41847537	0.0307646	Presence
chr5	43012305	43012530	0.000496058	Presence
chr5	44013819	44013941	4.36885e-08	Presence
chr5	45077784	45077846	0.0134915	Presence
chr5	45658070	45658163	0.000775478	Presence
chr5	46590819	46590927	8.36588e-05	Presence
chr5	48984465	48984586	0.0113662	Presence
chr5	50007765	50007832	0.000301054	Presence
chr5	50395321	50395385	1.41422e-05	Presence
chr5	50664031	50664094	0.032974	Presence
chr5	50848119	50848209	0.000537662	Presence
chr5	51029242	51029457	0.000128912	Presence
chr5	51454253	51456491	0.000364759	Presence
chr5	51470010	51470456	0.00713231	Presence
chr5	51515068	51515128	0.000121703	Presence
chr5	52758351	52759203	0.0104493	Presence
chr5	52859701	52860190	3.02289e-06	Presence
chr5	53096999	53097061	0.00035185	Presence
chr5	53188396	53188564	0.000413778	Presence
chr5	53243109	53243453	1.81976e-05	Presence
chr5	53488755	53488823	0.000382039	Presence
chr5	54032826	54033052	0.000303855	Presence
chr5	55742913	55743879	1.0648e-06	Presence
chr5	56522868	56523207	0.00153505	Presence
chr5	56569625	56569729	1.44811e-08	Presence
chr5	56978393	56978991	0.0212313	Presence
chr5	57362699	57362803	0.00124668	Presence
chr5	57927637	57927740	0.00359413	Presence
chr5	57945989	57946128	0.00342676	Presence
chr6	585866	585978	0.0027296	Presence
chr6	810805	810865	2.23358e-06	Presence
chr6	863944	864034	7.53391e-06	Presence
chr6	925024	925091	0.000809915	Presence
chr6	1003618	1004117	0.000238207	Presence
chr6	1122010	1122522	0.0356359	Presence
chr6	1152732	1152800	0.000491922	Presence
chr6	1182592	1182673	5.15677e-15	Presence
chr6	1470454	1470528	6.41909e-05	Presence
chr6	2281620	2281822	8.98648e-06	Presence
chr6	2292173	2292225	0.00215157	Presence
chr6	2472218	2472284	3.76934e-06	Presence
chr6	2551038	2551132	1.6499e-10	Presence
chr6	2567377	2567651	5.13545e-08	Presence
chr6	3422718	3422771	0.000426259	Presence
chr6	3608911	3608977	3.23786e-05	Presence
chr6	3708597	3714633	0.000214752	Presence
chr6	4127766	4128114	0.00132226	Presence
chr6	5805116	5805363	0.00639743	Presence
chr6	6349623	6349764	4.01824e-06	Presence
chr6	7133790	7134739	0.000551631	Presence
chr6	7408022	7413853	1.43704e-08	Presence
chr6	8522393	8522470	0.000802954	Presence
chr6	9010239	9010560	2.09927e-05	Presence
chr6	9765245	9766004	0.00165234	Presence
chr6	10314155	10314462	0.000629525	Presence
chr6	10530881	10530941	0.00295177	Presence
chr6	10680826	10680931	0.000158527	Presence
chr6	11302549	11305726	7.81222e-07	Presence
chr6	13213734	13214102	0.0161741	Presence
chr6	13300333	13300387	5.26214e-08	Presence
chr6	14475765	14475827	0.000494041	Presence
chr6	14890524	14890660	0.004375	Presence
chr6	17098536	17098655	6.31226e-05	Presence
chr6	18248361	18254192	0.0261148	Presence
chr6	19409424	19409657	5.15476e-05	Presence
chr6	21631333	21631461	0.0268787	Presence
chr6	22606366	22606428	0.00264424	Presence
chr6	23369474	23369842	6.71726e-06	Presence
chr6	23861341	23861509	4.45329e-07	Presence
chr6	23865412	23865472	0.0222932	Presence
chr6	24378682	24378733	0.000359771	Presence
chr6	24827267	24827411	6.82197e-09	Presence
chr6	25207351	25207406	0.00321097	Presence
chr6	26857822	26857875	0.0248854	Presence
chr6	27982838	27983042	0.0264339	Presence
chr6	27987162	27987341	0.00501119	Presence
chr6	28684569	28684634	8.95294e-06	Presence
chr6	30973854	30973998	0.00067574	Presence
chr6	31237297	31237384	1.2826e-07	Presence
chr6	31286690	31286796	9.37976e-10	Presence
chr6	31454318	31454752	0.00394405	Presence
chr6	31583747	31585146	0.0217107	Presence
chr6	31926137	31926585	0.0449473	Presence
chr6	33128485	33128537	0.00603488	Presence
chr6	33423452	33423509	7.35742e-06	Presence
chr6	33562481	33562704	0.00265024	Presence
chr6	33597237	33597323	3.26125e-06	Presence
chr6	34069948	34070078	4.6089e-08	Presence
chr6	34645499	34645767	4.90562e-07	Presence
chr6	35632736	35635953	0.00284836	Presence
chr7	655127	655551	5.10285e-08	Presence
chr7	694561	696863	1.31267e-05	Presence
chr7	1595300	1595718	0.033174	Presence
chr7	1970270	1970407	1.2184e-07	Presence
chr7	2187274	2187360	1.02517e-05	Presence
chr7	2208481	2208540	0.0184371	Presence
chr7	2733571	2733669	2.35903e-05	Presence
chr7	2814135	2814521	0.00180768	Presence
chr7	2842799	2842879	0.00308052	Presence
chr7	3101012	3101128	0.0107486	Presence
chr7	3104257	3104310	0.0115204	Presence
chr7	3190213	3190264	0.0372879	Presence
chr7	3257597	3258130	0.0282557	Presence
chr7	3732965	3733884	0.0282328	Presence
chr7	4378778	4378878	0.0403012	Presence
chr7	4593154	4593209	0.013749	Presence
chr7	4782681	4782776	0.01549	Presence
chr7	5118259	5118323	0.0429026	Presence
chr7	5929242	5929293	1.13793e-08	Presence
chr7	6524981	6525201	0.000109161	Presence
chr7	6638383	6638443	2.44098e-08	Presence
chr7	6664434	6664545	0.0253478	Presence
chr7	7439747	7440711	0.0310419	Presence
chr7	9283976	9284073	0.0101598	Presence
chr7	9420647	9428469	0.00121539	Presence
chr7	11047686	11047746	0.000277568	Presence
chr7	11368188	11368268	0.000841473	Presence
chr7	11370278	11370337	0.000524918	Presence
chr7	13463975	13466935	0.00894728	Presence
chr7	13904512	13904665	6.03627e-05	Presence
chr7	14075297	14075724	0.00497592	Presence
chr7	14265978	14266184	0.0241366	Presence
chr7	14835267	14835956	0.0260348	Presence
chr7	15278244	15278298	4.47942e-06	Presence
chr7	21154162	21154276	0.00118056	Presence
chr7	19999190	19999877	0.00240107	Presence
chr7	19935568	19936142	0.0353087	Presence
chr7	19729339	19729919	0.00128891	Presence
chr7	19265178	19265712	0.0460162	Presence
chr7	16541972	16542153	0.0224852	Presence
chr7	16382347	16382421	5.82977e-06	Presence
chr7	16058223	16058354	2.54898e-06	Presence
chr7	15999471	15999686	0.0272962	Presence
chr7	15988903	15988971	4.53495e-08	Presence
chr7	22678718	22678775	1.09185e-05	Presence
chr7	23767074	23767148	0.0160619	Presence
chr7	25639518	25639842	2.6642e-09	Presence
chr7	29134770	29135072	0.0419277	Presence
chr7	29154588	29154781	0.00506212	Presence
chr7	29807826	29808320	1.71225e-07	Presence
chr7	31806149	31806227	0.0265199	Presence
chr7	32137831	32137982	0.00381998	Presence
chr7	33688612	33688684	1.86536e-07	Presence
chr7	33970618	33970786	0.00655459	Presence
chr7	34156875	34157002	7.76132e-05	Presence
chr7	34272824	34273004	2.43879e-07	Presence
chr7	34292066	34292218	1.10798e-10	Presence
chr7	34424949	34425018	0.0143424	Presence
chr7	34673547	34673701	7.52376e-05	Presence
chr7	35004725	35004781	4.22513e-07	Presence
chr7	35355289	35355355	5.07353e-06	Presence
chr7	35401745	35402595	0.0241982	Presence
chr7	35411225	35411322	0.0453778	Presence
chr7	36014677	36014767	0.0405389	Presence
chr7	36019935	36020065	0.00406789	Presence
chr8	2471365	2471688	0.00245335	Presence
chr8	3914576	3914827	0.0252457	Presence
chr8	4321466	4321684	0.00270798	Presence
chr8	4958300	4958511	0.00137609	Presence
chr8	5114892	5114984	0.00871343	Presence
chr8	5368666	5368752	0.000120454	Presence
chr8	5649139	5649238	0.0397031	Presence
chr8	7787773	7787851	0.000750882	Presence
chr8	7982181	7982476	0.00149068	Presence
chr8	9304988	9305040	1.23486e-11	Presence
chr8	9326093	9326166	4.63841e-10	Presence
chr8	9555317	9556022	4.3374e-05	Presence
chr8	12381983	12386158	1.24739e-06	Presence
chr8	12684235	12684405	0.0121415	Presence
chr8	13285728	13285797	7.33851e-08	Presence
chr8	13950301	13951279	0.000489397	Presence
chr8	15061846	15062532	0.0164222	Presence
chr8	15825569	15825650	7.65022e-06	Presence
chr8	18797119	18797463	0.000607367	Presence
chr8	18829129	18829234	9.68379e-06	Presence
chr8	19905819	19905986	0.012682	Presence
chr8	21651988	21652073	0.0315801	Presence
chr8	21872398	21872723	2.49612e-05	Presence
chr8	21978538	21978929	6.93178e-05	Presence
chr8	23059534	23059849	0.000754691	Presence
chr8	24616374	24616430	0.000478842	Presence
chr8	24701208	24701300	0.00016722	Presence
chr8	24860826	24861611	0.00030973	Presence
chr8	25145806	25145995	0.026235	Presence
chr8	26312264	26312697	0.0363188	Presence
chr8	26559083	26559135	0.000268847	Presence
chr8	27518603	27518660	9.00266e-05	Presence
chr8	27557156	27557446	0.0207756	Presence
chr8	27626426	27626704	0.00505269	Presence
chr8	27643930	27643984	0.000204248	Presence
chr9	152497	152579	0.000107443	Presence
chr9	190987	191072	0.00013873	Presence
chr9	473036	473108	0.000299276	Presence
chr9	1374583	1374872	0.000121843	Presence
chr9	1559940	1560004	2.03352e-06	Presence
chr9	1561123	1561203	0.000135848	Presence
chr9	1925053	1925111	0.017781	Presence
chr9	2439219	2439352	0.00049082	Presence
chr9	2815701	2815788	4.63583e-06	Presence
chr9	2947437	2948337	1.58112e-06	Presence
chr9	2996198	2997190	2.48398e-06	Presence
chr9	3155765	3156123	6.413e-06	Presence
chr9	3161881	3161966	0.000184312	Presence
chr9	3347717	3347792	5.96773e-05	Presence
chr9	3894731	3894805	0.0130528	Presence
chr9	4420781	4420948	6.03858e-05	Presence
chr9	4892340	4892411	0.0224019	Presence
chr9	5209081	5209436	7.33099e-06	Presence
chr9	5425770	5426540	0.000150683	Presence
chr9	5735495	5735553	3.03923e-05	Presence
chr9	6272500	6274005	2.23894e-07	Presence
chr9	6405302	6405877	0.0268375	Presence
chr9	6463300	6463590	1.91249e-06	Presence
chr9	6773395	6773449	0.029205	Presence
chr9	7234103	7234180	0.00535709	Presence
chr9	10046981	10047712	0.00700501	Presence
chr9	11377598	11377653	0.025612	Presence
chr9	11416565	11416812	0.000376086	Presence
chr9	11654326	11659731	0.000345728	Presence
chr9	12905695	12905826	2.37903e-08	Presence
chr9	13832587	13832668	0.00326503	Presence
chr9	14482247	14482532	0.00139667	Presence
[truncated: 801 more rows]

## Sheet: Data3
Supplementary Data 3. Genes overlap with sequences whom absence in other seven chicken breeds.
Chr	Gene_start	Gene_end	Strand	Gene_description
chr1	690257	957483	-	SH3 and multiple ankyrin repeat domains protein 3
chr1	690257	957483	-	SH3 and multiple ankyrin repeat domains protein 3
chr1	2468548	2504239	-	myotubularin-related protein 5 isoform X7
chr1	2527541	2533107	-	protein ADM2
chr1	2559580	2567799	+	interferon regulatory factor 5
chr1	5969722	6039093	-	PHD finger protein 7-like isoform X2
chr1	13223616	13948847	+	membrane-associated guanylate kinase, WW and PDZ domain-containing protein 2 isoform X7
chr1	14459609	14467572	-	N-acyl-phosphatidylethanolamine-hydrolyzing phospholipase D isoform X1
chr1	16872951	17010444	+	kinesin-like protein KIF21A isoform C
chr1	17029488	17123792	+	copine-8
chr1	37365990	37379287	+	calcium-activated potassium channel subunit beta-4
chr1	38169145	38384870	+	thyrotropin-releasing hormone-degrading ectoenzyme isoform X1
chr1	41541041	41600478	-	protein lin-7 homolog A isoform X1
chr1	41731005	41843360	-	liprin-alpha-2 isoform X16
chr1	42223863	42290184	+	methyltransferase-like protein 25 isoform X3
chr1	42343358	42582674	+	protein O-mannosyl-transferase TMTC2
chr1	45464264	45547296	-	keratocan
chr1	48188193	48603855	-	ankyrin repeat and sterile alpha motif domain-containing protein 1B isoform X6
chr1	49045631	49068160	-	sodium-coupled monocarboxylate transporter 1 isoform X1, partial
chr1	65426521	65634992	+	phosphatidylinositol 4-phosphate 3-kinase C2 domain-containing subunit gamma isoform X1
chr1	70028139	70227028	-	signal peptide, CUB and EGF-like domain-containing protein 1 isoform X3
chr1	80528629	80543751	-	V-type proton ATPase catalytic subunit A
chr1	85727449	85757514	-	vesicle transport protein SFT2B isoform X1
chr1	91295203	91358511	+	hypothetical protein
chr1	97791688	98164137	+	roundabout homolog 1 isoform X1
chr1	97791688	98164137	+	roundabout homolog 1 isoform X1
chr1	100153718	100242827	+	ubiquitin carboxyl-terminal hydrolase 25 isoform X5
chr1	109814558	110216881	-	Down syndrome cell adhesion molecule homolog isoform X1
chr1	111584359	111618998	-	heat shock factor 2-binding protein isoform X1
chr1	112607031	112621654	+	FUN14 domain-containing protein 1 isoform X2
chr1	113696974	113768446	-	probable ubiquitin carboxyl-terminal hydrolase FAF-X isoform X1
chr1	114546664	114656449	+	X-linked retinitis pigmentosa GTPase regulator isoform X1
chr1	116369460	117172958	+	dystrophin isoform X2
chr1	117712652	118050176	-	interleukin-1 receptor accessory protein-like 1
chr1	132636336	132935956	-	gamma-aminobutyric acid receptor subunit gamma-3 isoform X1
chr1	138210544	138440286	+	E3 ubiquitin-protein ligase SH3RF3 isoform X1
chr1	145861542	145991790	-	citramalyl-CoA lyase, mitochondrial isoform X2
chr1	149415837	149454244	-	glypican-5 isoform X8
chr1	155615303	155669339	-	SLAIN motif-containing protein 1 isoform X1
chr1	167599004	167776487	-	von Willebrand factor A domain-containing protein 8
chr1	177588164	177619141	+	receptor-type tyrosine-protein kinase FLT3 isoform X1
chr1	180415219	180447153	-	intraflagellar transport protein 88 homolog
chr1	187954089	188272932	-	protocadherin Fat 3 isoform X5
chr1	190475519	190595497	+	NADP-dependent malic enzyme, mitochondrial
chr1	190869867	191405008	-	disks large homolog 2 isoform X9
chr1	195799630	195811144	-	RING finger protein 121 isoform X1
chr1	195841424	195843429	+	leucine rich transmembrane and O-methyltransferase domain containing isoform X1
chr1	195847263	195853233	+	folate receptor gamma
chr1	196463330	196464382	+	hypothetical protein KOW79_018477
chr1	196469843	196506001	+	beta-arrestin-1 isoform X1
chr1	196538685	196540462	+	disintegrin and metalloproteinase domain-containing protein 9 isoform X1
chr1	196540487	196543476	+	hypothetical protein LY28_03767, partial
chr1	196878025	196883400	+	prolyl 4-hydroxylase subunit alpha-3 isoform X4
chr1	197294879	197295300	-	hypothetical protein V500_07678
chr1	197700341	197706217	+	kelch-like protein 35
chr1	197884137	197919840	-	nuclear pore complex protein Nup98-Nup96 isoform X2
chr1	197945139	197993120	+	stromal interaction molecule 1 precursor
chr1	197945139	197993120	+	stromal interaction molecule 1 precursor
chr10	3380055	3388788	-	UPF0583 protein C15orf59 homolog
chr10	7452639	7695788	+	thrombospondin type-1 domain-containing protein 4 isoform X1
chr10	11435583	11497437	-	centrosomal protein of 152 kDa isoform X14
chr10	19890286	19950760	+	SMAD3 protein
chr10	20314895	20316005	+	uncharacterized protein LOC119102324
chr11	2453108	2470201	+	Bardet-Biedl syndrome 2 protein
chr11	2557848	2642004	+	guanine nucleotide-binding protein G(o) subunit alpha isoform X1
chr11	14125319	14272173	+	hypothetical protein RCJMB04_28b1
chr11	18472605	18518357	+	zinc finger CCCH domain-containing protein 18 isoform X3
chr11	19587038	19695269	+	zinc finger homeobox protein 3
chr12	3226183	3515572	+	dedicator of cytokinesis protein 3 isoform X17
chr12	9780786	9981195	-	protein TASOR isoform X1
chr12	11822570	11867439	+	carbohydrate sulfotransferase 13 isoform X1
chr13	6990360	7127007	+	gamma-aminobutyric acid receptor subunit beta-2
chr13	8413387	8484604	+	RecName: Full=Serine/threonine-protein kinase 10
chr15	7598644	7765512	-	tetratricopeptide repeat protein 28 isoform X2
chr15	9132274	9145468	-	tetra-peptide repeat homeobox protein 1-like
chr15	9710231	9763313	-	coiled-coil domain-containing protein 60 isoform X2
chr15	9842264	9872963	-	hypothetical protein parPi_0002255, partial
chr15	11188579	11196151	-	GAS2-like protein 1
chr18	3873641	3897380	+	heparan sulfate glucosamine 3-O-sulfotransferase 3A1
chr19	4376465	4511261	+	collagen alpha-1(XXVI) chain isoform X4
chr2	334805	350143	-	nitric oxide synthase, endothelial isoform X1
chr2	334805	350143	-	nitric oxide synthase, endothelial isoform X1
chr2	353901	358373	+	potassium voltage-gated channel subfamily H member 2
chr2	2604837	2659215	+	protein Wnt-9a precursor
chr2	5491903	5640397	+	sodium channel protein type 5 subunit alpha isoform X1
chr2	8921803	9386745	-	receptor-type tyrosine-protein phosphatase N2 isoform X2
chr2	9658603	9710725	-	vasoactive intestinal polypeptide receptor 2 precursor
chr2	27890607	28075007	-	alkylglycerol monooxygenase isoform X6
chr2	32834628	32899398	-	3-hydroxyisobutyrate dehydrogenase, mitochondrial
chr2	33410274	33474230	+	Cyclic AMP-responsive element-binding protein 5, partial
chr2	33410274	33474230	+	Cyclic AMP-responsive element-binding protein 5, partial
chr2	54722148	54954270	-	tensin-3 isoform X1
chr2	59278962	59301115	+	lysophospholipid acyltransferase 1
chr2	61908761	61923536	+	TBC1 domain family member 7 isoform X1
chr2	61935321	62237199	-	phosphatase and actin regulator 1 isoform 2
chr2	61935321	62237199	-	phosphatase and actin regulator 1 isoform 2
chr2	61935321	62237199	-	phosphatase and actin regulator 1 isoform 2
chr2	65995141	66015005	+	Tubulin beta-2 chain, partial
chr2	66214300	66307734	-	exocyst complex component 2
chr2	66709238	67110521	-	GDP-mannose 4,6 dehydratase
chr2	67860023	67897826	-	zinc finger CCHC domain-containing protein 2 isoform X1
chr2	75460825	75473352	+	E3 ubiquitin-protein ligase MARCHF11
chr2	76322671	76414945	+	dynein heavy chain 5, axonemal
chr2	76322671	76414945	+	dynein heavy chain 5, axonemal
chr2	76322671	76414945	+	dynein heavy chain 5, axonemal
chr2	77352433	77728911	+	catenin delta-2 isoform X4
chr2	77352433	77728911	+	catenin delta-2 isoform X4
chr2	77352433	77728911	+	catenin delta-2 isoform X4
chr2	78921207	79119250	-	adenylate cyclase type 2 isoform X1
chr2	80169007	80226872	+	brorin
chr2	80528606	80610461	-	growth factor receptor-bound protein 10 isoform X3
chr2	105761810	105815907	+	desmoglein-2 isoform X1
chr2	108661397	108808140	+	gamma-1-syntrophin isoform X1
chr2	116242830	116251205	-	PR domain zinc finger protein 14
chr2	127694437	128051956	+	vacuolar protein sorting-associated protein 13B isoform X1
chr2	129055541	129080151	+	hypothetical protein ASZ78_011735, partial
chr2	129478538	129634199	+	regulating synaptic membrane exocytosis protein 2 isoform X14
chr2	135890065	135964495	+	DEP domain-containing mTOR-interacting protein
chr2	146792401	146995189	+	adhesion G protein-coupled receptor B1 isoform X7
chr2	149481152	149491298	-	sharpin isoform X2
chr2	149502805	149503881	+	hypothetical protein C048_03066
chr2	149564620	149643383	+	maestro heat-like repeat-containing protein family member 1 isoform X1
chr2	149564620	149643383	+	maestro heat-like repeat-containing protein family member 1 isoform X1
chr2	150386818	150390165	-	hypothetical protein KP79_PYT13120
chr20	1494536	1537331	-	matrix metalloproteinase-24
chr20	5395706	5405036	-	recombining binding protein suppressor of hairless-like protein isoform X1
chr20	5726267	5741816	-	ganglioside-induced differentiation-associated protein 1-like 1
chr20	7032814	7077677	+	phosphatase and actin regulator 3 isoform X2
chr20	8572158	8621625	+	hypothetical protein DV515_00011693
chr20	9033239	9048348	+	ADP-ribosylation factor GTPase-activating protein 1
chr21	2820821	2823192	-	GD21975
chr21	2933158	2999820	-	sterile alpha motif domain-containing protein 11
chr21	4261215	4318727	+	msx2-interacting protein isoform X4
chr21	5958725	6056016	-	ephrin type-B receptor 2 precursor
chr22	1679055	1683602	+	docking protein 2 isoform X1
chr22	3161359	3228847	+	electrogenic sodium bicarbonate cotransporter 4 isoform X1
chr22	3729345	3733712	+	calsenilin isoform X5
chr22	3745941	3769034	-	hexokinase-2
chr22	3859814	3875486	-	protransforming growth factor alpha precursor
chr23	2514233	2529944	-	arf-GAP with SH3 domain, ANK repeat and PH domain-containing protein 3 isoform X1
chr24	1921095	2168543	+	protein CEPU-1 isoform X6
chr25	256478	280360	+	nectin-4 precursor
chr25	429639	440322	+	T-complex protein 1 subunit gamma
chr25	639485	645991	-	ras-related protein Rab-25
chr25	675826	685605	-	hypothetical protein HGM15179_007151
chr25	689985	722997	+	ras GTPase-activating-like protein IQGAP3
chr25	689985	722997	+	ras GTPase-activating-like protein IQGAP3
chr25	967641	997813	+	synaptic vesicle glycoprotein 2A
chr25	967641	997813	+	synaptic vesicle glycoprotein 2A
chr25	967641	997813	+	synaptic vesicle glycoprotein 2A
chr25	1000397	1008963	-	bolA-like protein 1 isoform X1
chr25	2134829	2180290	+	integrator complex subunit 3
chr25	2201593	2230504	-	transcriptional repressor p66-beta isoform X4
chr25	2315701	2326542	-	Tropomyosin alpha-3 chain, partial
chr25	2355536	2367403	+	phospholipid-transporting ATPase ID isoform X1
chr25	2419110	2440437	-	small conductance calcium-activated potassium channel protein 3 isoform X1
chr25	2419110	2440437	-	small conductance calcium-activated potassium channel protein 3 isoform X1
chr25	2493994	2495783	-	obscurin
chr25	2496063	2506180	-	DC-STAMP domain-containing protein 2 isoform X1
chr25	2676052	2691340	-	lysosomal acid glucosylceramidase-like isoform X2
chr25	3032393	3080193	+	protein turtle homolog A isoform X2
chr26	910983	930435	-	immunoglobulin-like and fibronectin type III domain-containing protein 1 isoform X48
chr26	1240443	1250702	-	sortilin
chr26	1282127	1293968	+	guanine nucleotide-binding protein G(i) subunit alpha-3
chr27	1756238	1766650	-	1-phosphatidylinositol 4,5-bisphosphate phosphodiesterase delta-3 isoform X11
chr27	1959882	1978066	+	integrin alpha-IIb isoform X2
chr27	1959882	1978066	+	integrin alpha-IIb isoform X2
chr27	1980997	1988957	+	protein FAM171A2 isoform X1
chr27	2063384	2098732	-	sodium channel protein type 4 subunit alpha isoform X1
chr27	2208586	2622916	-	acid-sensing ion channel 2
chr27	2920804	3076108	+	protein TANC2 isoform X1
chr27	3439677	3455038	+	band 3 anion transport protein
chr27	4371552	4496723	+	src kinase-associated phosphoprotein 1 isoform X2
chr27	4720205	4758351	-	SRC kinase signaling inhibitor 1 isoform X1
chr27	4966606	4987294	-	F-box/LRR-repeat protein 20 isoform X1
chr27	5130927	5135690	+	zona pellucida-binding protein 2 precursor
chr28	1089679	1112337	-	ELAV-like protein 1 isoform X1
chr28	1554377	1555480	-	fibronectin type III and SPRY domain-containing protein 1 isoform X1
chr28	1614244	1621830	+	elongation factor 2
chr28	3498164	3505615	+	F-BAR domain only protein 1 isoform X1
chr3	6926812	7571290	+	neurexin-1 isoform X4
chr3	9350489	9417952	+	COMM domain-containing protein 1
chr3	9945471	9977932	-	vacuolar protein sorting-associated protein 54 isoform X1
chr3	12287925	12446417	+	serine/threonine-protein kinase MRCK alpha isoform X9
chr3	12287925	12446417	+	serine/threonine-protein kinase MRCK alpha isoform X9
chr3	14202826	14368312	-	1-phosphatidylinositol 4,5-bisphosphate phosphodiesterase beta-1 isoform X3
chr3	19954508	20340668	+	estrogen-related receptor gamma isoform X2
chr3	25564626	25762070	+	calmodulin-lysine N-methyltransferase
chr3	25564626	25762070	+	calmodulin-lysine N-methyltransferase
chr3	26140617	26265225	-	S1 RNA-binding domain-containing protein 1 isoform X1
chr3	27655278	27701755	+	RBSK Ribokinase
chr3	29566885	29692054	+	BTB/POZ domain-containing protein 9
chr3	32337304	32486303	-	cysteine-rich motor neuron 1 protein precursor
chr3	33933324	33979590	-	consortin
chr3	34378027	34673682	-	kinesin-like protein KIF26B
chr3	36249268	36389340	-	formin-2
chr3	37210728	37485626	-	ryanodine receptor 2 isoform X4
chr3	38090591	38105434	+	UDP-GalNAc:beta-1,3-N-acetylgalactosaminyltransferase 2 isoform X1
chr3	38526096	38559414	-	putative thiamine transporter SLC35F3 isoform X3
chr3	42127847	42244469	-	afadin isoform X16
chr3	49250763	49492631	-	nesprin-1 isoform X7
chr3	52596505	52716068	-	androgen-induced gene 1 protein
chr3	57265312	57329120	-	ectonucleotide pyrophosphatase/phosphodiesterase family member 1 isoform X1
chr3	58635641	59032491	+	receptor-type tyrosine-protein phosphatase kappa isoform X8
chr3	66706613	66745017	-	pre-mRNA-processing factor 17
chr3	67713962	67767740	+	sex comb on midleg-like protein 4
chr3	70239964	70481346	-	glutamate receptor ionotropic, kainate 2 isoform X4
chr3	80905184	80909103	+	hypothetical protein H355_007657, partial
chr3	84904377	85684663	+	protein eyes shut homolog
chr3	89247056	90285549	+	CUB and sushi domain-containing protein 1 isoform X1
chr3	102204933	102207054	+	growth/differentiation factor 7 isoform X1
chr3	104826725	104830088	+	zinc transporter 3 isoform X3
chr3	105146528	105153170	-	kinesin-like protein KIF3C
chr3	105732497	105792740	-	nuclear receptor coactivator 1 isoform X2
chr3	106096762	106144473	+	frizzled-3 precursor
chr4	2848009	2868265	-	interleukin-13 receptor subunit alpha-2 isoform X1
chr4	17401200	17442811	+	TBC1 domain family member 8B isoform X1
chr4	29770236	29805305	-	TBC1 domain family member 9 isoform X1
chr4	30144335	30314331	-	inositol polyphosphate 4-phosphatase type II isoform X2
chr4	35427234	35492148	-	alpha-synuclein
chr4	38672629	38740181	-	glutathione S-transferase C-terminal domain-containing protein isoform X2
chr4	46898383	46918916	+	phosphatidate cytidylyltransferase 1
chr4	48150157	48462295	+	adhesion G protein-coupled receptor L3 isoform X5
chr4	50299575	50459415	+	electrogenic sodium bicarbonate cotransporter 1 isoform X6
chr4	63314897	63361592	-	calcium uptake protein 3, mitochondrial isoform X1
chr4	63727851	63800414	-	tumor suppressor candidate 3
chr4	67277557	67318666	+	gamma-aminobutyric acid receptor subunit gamma-1
chr4	79031984	79180066	+	serine/threonine-protein kinase 32B
chr4	79385044	79457685	-	janus kinase and microtubule-interacting protein 1 isoform X10
chr4	79658011	79839634	-	protein phosphatase 2, regulatory subunit B, gamma
chr4	80547356	80646947	+	VPS10 domain-containing receptor SorCS2 isoform X2
chr4	87467272	87871726	-	catenin alpha-2 isoform X2
chr4	87467272	87871726	-	catenin alpha-2 isoform X2
chr4	87467272	87871726	-	catenin alpha-2 isoform X2
chr4	90691540	90752405	-	dysferlin isoform X2
chr4	90691540	90752405	-	dysferlin isoform X2
chr4	90691540	90752405	-	dysferlin isoform X2
chr4	91089673	91104105	+	transcription factor COE1-like isoform X1
chr5	566161	599062	+	nuclear pore complex protein Nup160 isoform X2
chr5	10314948	10399531	+	protein inscuteable homolog isoform X1
chr5	11659667	11761262	+	otogelin
chr5	12887419	13207440	-	potassium voltage-gated channel subfamily KQT member 1
chr5	17916322	17991474	-	golgin subfamily B member 1 isoform X10
chr5	18703407	18763985	-	inactive serine protease PAMR1 isoform X2
chr5	22209756	22248558	-	alpha-(1,6)-fucosyltransferase isoform X1
chr5	23846485	23867935	+	kunitz-type protease inhibitor 1 isoform X2
chr5	25899500	25952228	-	papilin isoform X1
chr5	26299838	26502439	-	regulator of G-protein signaling 6 isoform X1
chr5	28459197	28476972	+	arginase-2, mitochondrial
chr5	34440615	34652385	+	A-kinase anchor protein 6 isoform X2
chr5	35691992	35726434	+	hypothetical protein H355_009413, partial
chr5	35742198	35791050	+	mitochondrial ribonuclease P catalytic subunit isoform X1
chr5	42598789	42654307	-	potassium channel subfamily K member 10 isoform X1
chr5	44534962	44669166	-	ITPK1 kinase
chr5	52301828	52450148	-	transcription factor IIIB 90 kDa subunit isoform X1
chr5	54032213	54038930	-	uncharacterized protein LOC121111016 isoform X3
chr5	57919693	57977666	-	thioredoxin domain-containing protein 16 isoform X1
chr6	5049155	5075077	-	ribosome biogenesis protein BMS1 homolog isoform X1
chr6	17078083	17170209	+	Golgi-specific brefeldin A-resistance guanine nucleotide exchange factor 1 isoform X5
chr6	19444253	19460118	+	lipase member M
chr6	23855836	23878474	+	protein RRP5 homolog
chr6	28067812	28247295	-	actin-binding LIM protein 1 isoform X2
chr6	30411939	30426438	+	G protein-coupled receptor kinase 5, partial
chr7	4324750	4425549	-	zinc finger protein Helios isoform X8
chr7	4469769	4816245	+	sperm-associated antigen 16 protein isoform X1
chr7	4469769	4816245	+	sperm-associated antigen 16 protein isoform X1
chr7	4927002	4992534	-	ATP-binding cassette sub-family A member 12 isoform X1
chr7	10902951	10913565	-	uncharacterized protein LOC106040010 isoform X2
chr7	10969574	11097915	-	DNA-binding protein SATB2 isoform X1
chr7	11360019	11408737	+	TPA_inf: aldehyde oxidase 1
chr7	11413030	11470470	+	aldehyde oxidase 2 isoform X1
chr7	11471158	11482780	-	dual specificity protein kinase CLK1 isoform X1
chr7	11483948	11490916	-	peptidyl-prolyl cis-trans isomerase-like 3
chr7	15997614	16035157	-	lymphocyte antigen 75 precursor
chr7	16051523	16087156	-	secretory phospholipase A2 receptor precursor
chr7	22529972	22547015	+	cilia- and flagella-associated protein 65 isoform X4
chr7	22678525	22688189	+	zinc finger protein 142 isoform X1
chr7	24618469	24828388	-	contactin-associated protein-like 5 isoform X2
chr7	27362800	27376410	-	very-long-chain (3R)-3-hydroxyacyl-CoA dehydratase 2
chr7	35348945	35391534	+	RecName: Full=Telomere-associated protein RIF1; AltName: Full=Rap1-interacting factor 1 homolog
chr8	2036386	2093492	-	receptor-type tyrosine-protein phosphatase C isoform X1
chr8	3917788	3984998	-	tubulin epsilon and delta complex protein 1 isoform X1
chr8	4318599	4332238	+	transcriptional adapter 1
chr8	5113607	5119546	+	E-selectin isoform X1
chr8	7100902	7295170	-	rab GTPase-activating protein 1-like isoform 1
chr8	7762635	7763541	+	keratin, type I cytoskeletal 9-like
chr8	10910845	11038293	+	collagen alpha-1(XI) chain isoform X2
chr8	16341647	16402297	-	cAMP-dependent protein kinase catalytic subunit beta isoform X5
chr8	18599891	18637709	-	mitoguardin 1 isoform X2
chr8	19840415	19990707	+	CMP-N-acetylneuraminate-beta-1,4-galactoside alpha-2,3-sialyltransferase isoform X1
chr8	23471246	23613389	-	FAS-associated factor 1 isoform X1
chr8	26992204	27126972	+	inaD-like protein isoform X1
chr9	893823	937926	+	phosphatidylinositol 3,4,5-trisphosphate 5-phosphatase 1
chr9	3875689	3902346	+	alpha-1,4-N-acetylglucosaminyltransferase
chr9	5196700	5222491	-	calcium-binding protein 39
chr9	8295452	8397943	-	dedicator of cytokinesis protein 10 isoform X20
chr9	12885049	12917487	+	probable cation-transporting ATPase 13A4
chr9	15976470	15978347	-	hypothetical protein H355_000715, partial
chr9	21764136	21769362	+	serine palmitoyltransferase small subunit B isoform 2
chrZ	1701747	1714211	-	complexin-4
chrZ	1868251	2007372	+	dymeclin
chrZ	2497273	2523675	+	hypothetical protein ASZ78_002651
chrZ	4264744	4448853	+	GTP-binding protein Rit2 isoform X1
chrZ	7061633	7757354	+	CUGBP Elav-like family member 4 isoform X4
chrZ	36690348	36718073	+	guanine deaminase isoform X2
chrZ	54277590	54369723	-	GPI ethanolamine phosphate transferase 2 isoform X1
chrZ	76171387	76171774	+	39S ribosomal protein L19, mitochondrial isoform X2
chrZ	76516606	76550273	+	hypothetical protein CIB84_005584

## Sheet: Data4
Supplementary Data 4: The Structural variations detected between CAU_silkie and GGA7b.
CAU_Silkie	CAU_Silkie_start	CAU_Silkie_end	TYPE	Copy status (for duplications)	Gene description
chr1	223104	393522	INV	-	C-type lectin domain family 2 member D-like isoform X2
chr1	223104	393522	INV	-	C-type lectin domain family 2 member D-like isoform X1
chr1	223104	393522	INV	-	C-type lectin domain family 2 member D-like isoform X1
chr1	591128	594623	TRANS	-	adhesive plaque matrix protein-like, partial
chr1	678850	1138937	INV	-	acrosin-b
chr1	678850	1138937	INV	-	1 unnamed protein product, partial
chr1	678850	1138937	INV	-	1 unnamed protein product
chr1	678850	1138937	INV	-	hypothetical protein
chr1	678850	1138937	INV	-	hypothetical protein
chr1	678850	1138937	INV	-	acrosin
chr1	678850	1138937	INV	-	guanylyl cyclase-activating protein 1-like
chr1	678850	1138937	INV	-	C-type lectin domain family 2 member F isoform X5
chr1	678850	1138937	INV	-	golgin subfamily B member 1 isoform X1
chr1	678850	1138937	INV	-	arylsulfatase A isoform X1
chr1	678850	1138937	INV	-	nucleoside diphosphate kinase 6
chr1	678850	1138937	INV	-	olfactory receptor 2A1/2A42
chr1	678850	1138937	INV	-	uncharacterized protein LOC121109353
chr1	678850	1138937	INV	-	SH3 and multiple ankyrin repeat domains protein 3
chr1	76596361	76623769	INV	-	protein mono-ADP-ribosyltransferase PARP11 isoform X1
chr1	76596361	76623769	INV	-	protein mono-ADP-ribosyltransferase PARP11 isoform X1
chr1	76874943	76938276	INV	-	transcriptional enhancer factor TEF-3 isoform 1
chr1	76874943	76938276	INV	-	tubby-related protein 3-like isoform X4
chr15	34051	42124	DUP	copyloss	mucin-17-like
chr15	34051	42124	DUP	copyloss	uncharacterized protein LOC112533472 isoform X2, partial
chr17	176844	200926	DUP	copygain	uncharacterized protein LOC107049115
chr17	204370	232492	DUP	copygain	Uncharacterised protein
chr18	890091	925153	DUP	copygain	hypothetical protein
chr18	926650	964794	DUP	copygain	hypothetical protein
chr19	152849	823368	INV	-	Uncharacterised protein
chr19	152849	823368	INV	-	borealin
chr19	152849	823368	INV	-	ATP-dependent RNA helicase DDX25 isoform X4
chr19	152849	823368	INV	-	uncharacterized protein LOC121111917
chr19	509381	827709	TRANS	-	borealin
chr19	509381	827709	TRANS	-	uncharacterized protein LOC121111917
chr19	858771	936471	INV	-	N-alpha-acetyltransferase 38, NatC auxiliary subunit isoform X1
chr19	858771	936471	INV	-	myosin-7 isoform X1
chr19	858771	936471	INV	-	fibrinogen-like protein 1-like protein
chr19	858771	936471	INV	-	fibrinogen-like protein 1-like protein
chr19	858771	936471	INV	-	sperm acrosome membrane-associated protein 6 isoform X1
chr19	858771	936471	INV	-	N-alpha-acetyltransferase 38, NatC auxiliary subunit isoform X2
chr2	148384188	148414658	INV	-	cleavage and polyadenylation specificity factor subunit 1
chr2	149128383	149128718	DUP	copyloss	UPF0598 protein C8orf82 homolog isoform X2
chr2	150483304	150490099	TRANS	-	DUF6385 domain-containing protein
chr2	150483304	150490099	TRANS	-	histone H1-like repetitive region-containing protein
chr2	150494293	150494748	TRANS	-	uncharacterized protein LOC121109775 isoform X1
chr2	150500514	150515323	TRANS	-	MUC19 protein
chr2	150500514	150515323	TRANS	-	uncharacterized protein LOC121109775 isoform X1
chr2	150500514	150515323	TRANS	-	plectin-like isoform X10
chr2	150518011	150518419	TRANS	-	plectin-like isoform X10
chr2	150527172	150532464	TRANS	-	plectin-like isoform X10
chr2	150540589	150552478	TRANS	-	plectin-like isoform X10
chr2	150556883	150557499	TRANS	-	plectin-like isoform X10
chr2	150562416	150562969	TRANS	-	plectin-like isoform X10
chr2	150571667	150572687	TRANS	-	plectin-like isoform X10
chr2	150579366	150580800	TRANS	-	plectin-like isoform X10
chr2	150584961	150585349	TRANS	-	plectin-like isoform X10
chr2	150616024	150618096	TRANS	-	plectin-like, partial
chr2	150616024	150618096	TRANS	-	uncharacterized protein LOC121109775 isoform X1
chr2	150655888	151333518	INV	-	1 unnamed protein product
chr2	150655888	151333518	INV	-	hypothetical protein MDA_GLEAN10014894
chr2	150655888	151333518	INV	-	Pesticidal crystal p
chr2	150655888	151333518	INV	-	pentapeptide repeat-containing protein
chr2	150655888	151333518	INV	-	MULTISPECIES: autotransporter outer membrane beta-barrel domain-containing protein
chr2	150655888	151333518	INV	-	hypothetical protein VOLCADRAFT_91473
chr2	150655888	151333518	INV	-	epiplakin
chr2	150655888	151333518	INV	-	DNA-directed RNA polymerase II subunit rpb1-like
chr2	150655888	151333518	INV	-	microtubule-actin cross-linking factor 1-like
chr2	150655888	151333518	INV	-	microtubule-actin cross-linking factor 1-like
chr2	150655888	151333518	INV	-	microtubule-actin cross-linking factor 1-like
chr2	150655888	151333518	INV	-	nuclear receptor-binding protein 2 isoform X1
chr2	150655888	151333518	INV	-	titin-like
chr2	150655888	151333518	INV	-	cysteine-rich PAK1 inhibitor isoform X2
chr2	150655888	151333518	INV	-	basic salivary proline-rich protein 1-like
chr2	150655888	151333518	INV	-	basic salivary proline-rich protein 1-like
chr2	150655888	151333518	INV	-	basic salivary proline-rich protein 1-like
chr2	150655888	151333518	INV	-	epiplakin
chr2	150655888	151333518	INV	-	rho GTPase-activating protein 32-like
chr2	150655888	151333518	INV	-	rho GTPase-activating protein 32-like
chr2	150655888	151333518	INV	-	uncharacterized protein LOC121110039
chr2	150655888	151333518	INV	-	mitogen-activated protein kinase 15 isoform X6
chr2	150655888	151333518	INV	-	rho GTPase-activating protein 32-like
chr2	150655888	151333518	INV	-	rho GTPase-activating protein 32-like
chr2	150655888	151333518	INV	-	putative per-hexamer repeat protein 5 isoform X2
chr2	150655888	151333518	INV	-	microtubule-actin cross-linking factor 1-like isoform X1
chr2	150655888	151333518	INV	-	plectin isoform X1, partial
chr2	150655888	151333518	INV	-	plectin isoform X1, partial
chr2	150655888	151333518	INV	-	protein scribble homolog isoform X44
chr2	150655888	151333518	INV	-	uncharacterized protein LOC121110039
chr2	150655888	151333518	INV	-	plectin
chr2	151334598	151352611	TRANS	-	rho GTPase-activating protein 32-like
chr21	7350994	7396769	DUP	copyloss	Uncharacterised protein
chr21	7357975	7419092	DUP	copyloss	Uncharacterised protein
chr21	7357975	7419092	DUP	copyloss	uncharacterized protein LOC107049115
chr21	7750019	7756131	DUP	copygain	Uncharacterised protein
chr21	7750019	7756131	DUP	copygain	Uncharacterised protein
chr22	3121498	3478943	INV	-	hypothetical protein CB1_000252031
chr22	3121498	3478943	INV	-	bifunctional methylenetetrahydrofolate dehydrogenase/cyclohydrolase, mitochondrial
chr22	3121498	3478943	INV	-	substance-P receptor
chr22	3121498	3478943	INV	-	STAM-binding protein
chr22	3121498	3478943	INV	-	hypothetical protein
chr22	3121498	3478943	INV	-	metal transporter CNNM4 isoform X2
chr22	3121498	3478943	INV	-	probable cytosolic iron-sulfur protein assembly protein CIAO1
chr22	3121498	3478943	INV	-	KAT8 regulatory NSL complex subunit 3 isoform X1
chr22	3121498	3478943	INV	-	deoxyguanosine kinase, mitochondrial
chr22	3121498	3478943	INV	-	condensin complex subunit 2 isoform X1
chr22	3121498	3478943	INV	-	bolA-like protein 3
chr22	3121498	3478943	INV	-	electrogenic sodium bicarbonate cotransporter 4 isoform X1
chr22	3121498	3478943	INV	-	MOB kinase activator 1A
chr22	3121498	3478943	INV	-	semaphorin-4C
chr22	3121498	3478943	INV	-	protein FAM178B
chr22	3121498	3478943	INV	-	ankyrin repeat domain-containing protein 39
chr22	3121498	3478943	INV	-	transmembrane protein 127
chr22	3121498	3478943	INV	-	U5 small nuclear ribonucleoprotein 200 kDa helicase
chr22	3121498	3478943	INV	-	AT-rich interactive domain-containing protein 5A isoform X1
chr22	3121498	3478943	INV	-	methylcytosine dioxygenase TET3
chr22	3121498	3478943	INV	-	fer-1-like protein 5 isoform X2
chr25	75311	485682	INV	-	Lamin-A
chr25	75311	485682	INV	-	acidic leucine-rich nuclear phosphoprotein 32 family member E
chr25	75311	485682	INV	-	pleckstrin homology domain-containing family O member 1
chr25	75311	485682	INV	-	junctional adhesion molecule A precursor
chr25	75311	485682	INV	-	nectin-4 precursor
chr25	75311	485682	INV	-	osteocalcin preproprotein
chr25	75311	485682	INV	-	peroxisomal biogenesis factor 19
chr25	75311	485682	INV	-	T-complex protein 1 subunit gamma
chr25	75311	485682	INV	-	protein SMG5
chr25	75311	485682	INV	-	glycosylated lysosomal membrane protein
chr25	75311	485682	INV	-	cytochrome b5 domain-containing protein 1 isoform X1
chr25	75311	485682	INV	-	pleckstrin homology domain-containing family O member 1 isoform X1
chr25	75311	485682	INV	-	astrocytic phosphoprotein PEA-15 isoform X1
chr25	75311	485682	INV	-	sodium/potassium-transporting ATPase subunit alpha-2-like
chr25	75311	485682	INV	-	vacuolar protein sorting-associated protein 45 isoform X1
chr25	75311	485682	INV	-	transmembrane protein 79
chr25	75311	485682	INV	-	DDB1- and CUL4-associated factor 8 isoform X1
chr25	75311	485682	INV	-	rho GTPase-activating protein 30 isoform X7
chr25	2194119	2234031	INV	-	solute carrier family 27 member 3
chr25	2194119	2234031	INV	-	DENN domain-containing protein 4B
chr25	2194119	2234031	INV	-	transcriptional repressor p66-beta isoform X4
chr26	4732262	4732637	INV	-	bcl-2 homologous antagonist/killer isoform X1
chr27	4488959	4489405	DUP	copygain	src kinase-associated phosphoprotein 1 isoform X2
chr27	6069241	6096468	TRANS	-	zinc finger protein 497-like
chr27	6069241	6096468	TRANS	-	uncharacterized protein LOC112533472 isoform X2, partial
chr27	6094687	6104261	TRANS	-	uncharacterized protein LOC112533472 isoform X2, partial
chr29	1773426	1860125	INV	-	zinc finger protein 501-like isoform X3
chr29	1773426	1860125	INV	-	zinc finger protein 420-like
chr29	1773426	1860125	INV	-	zinc finger protein 345-like
chr29	1773426	1860125	INV	-	zinc finger protein 135-like
chr29	1773426	1860125	INV	-	zinc finger protein 135-like
chr29	1773426	1860125	INV	-	zinc finger protein 501 isoform X3
chr29	1896472	2000188	INV	-	zinc finger protein 135-like
chr29	1896472	2000188	INV	-	zinc finger protein 501-like
chr29	1896472	2000188	INV	-	zinc finger protein 850-like isoform X1
chr29	1896472	2000188	INV	-	zinc finger protein 3-like
chr29	1896472	2000188	INV	-	zinc finger protein 135-like
chr29	1896472	2000188	INV	-	zinc finger protein 135-like
chr29	2016769	2039115	INV	-	zinc finger protein 501-like
chr29	2039564	2059426	INV	-	zinc finger protein 501-like
chr29	2039564	2059426	INV	-	zinc finger protein 345-like isoform X3
chr29	2075206	2118651	INV	-	zinc finger protein 420-like isoform X2
chr29	2075206	2118651	INV	-	zinc finger protein 3 isoform X1
chr29	2126774	2132404	INV	-	zinc finger protein 3 isoform X1
chr29	2135034	2135910	DUP	copygain	zinc finger protein 3 isoform X1
chr30	65139	104332	TRANS	-	intercellular adhesion molecule 5-like, partial
chr30	65139	104332	TRANS	-	intercellular adhesion molecule 5, partial
chr30	65139	104332	TRANS	-	intercellular adhesion molecule 5-like, partial
chr30	104420	128207	DUP	copyloss	ferredoxin-2, mitochondrial isoform X2
chr30	104420	128207	DUP	copyloss	intercellular adhesion molecule 5-like
chr30	119198	156216	DUP	copyloss	ferredoxin-2, mitochondrial isoform X2
chr30	119198	144331	DUP	copyloss	ferredoxin-2, mitochondrial isoform X2
chr30	119198	156216	DUP	copyloss	ribonucleoprotein PTB-binding 1 isoform X3
chr30	119198	144331	DUP	copyloss	ribonucleoprotein PTB-binding 1 isoform X3
chr30	119198	156216	DUP	copyloss	non-receptor tyrosine-protein kinase TYK2 isoform X1
chr30	119198	144331	DUP	copyloss	non-receptor tyrosine-protein kinase TYK2 isoform X1
chr30	202356	204594	DUP	copygain	kelch-like ECH-associated protein 1
chr30	202356	204594	DUP	copygain	mucin-5AC-like, partial
chr30	202356	204594	DUP	copygain	kelch-like ECH-associated protein 1, partial
chr30	313279	319837	TRANS	-	dynamin-2 isoform X1
chr30	369408	397020	DUP	copygain	Putative global transcription activator SNF2L4, partial
chr30	369408	397020	DUP	copygain	transcription activator BRG1, partial
chr30	392597	410294	DUP	copygain	Putative global transcription activator SNF2L4, partial
chr30	405808	421964	DUP	copygain	Putative global transcription activator SNF2L4, partial
chr30	632697	639598	TRANS	-	6-phosphogluconolactonase
chr30	632697	639598	TRANS	-	long-chain fatty acid transport protein 1
chr30	634407	644926	DUP	copygain	6-phosphogluconolactonase
chr30	634407	644926	DUP	copygain	long-chain fatty acid transport protein 1
chr30	646382	655439	DUP	copygain	nucleoredoxin-like protein 1 isoform X1
chr30	661640	670294	DUP	copyloss	GEM-interacting protein isoform X2
chr30	662936	666968	DUP	copyloss	GEM-interacting protein isoform X2
chr30	672800	674413	DUP	copyloss	GEM-interacting protein isoform X2
chr30	674521	677832	DUP	copygain	GEM-interacting protein isoform X2
chr30	678578	682851	DUP	copygain	phenylalanine--tRNA ligase alpha subunit
chr30	678578	682851	DUP	copygain	GEM-interacting protein isoform X2
chr30	685258	694004	DUP	copyloss	hypothetical protein CB1_000201015
chr30	685258	694004	DUP	copyloss	phenylalanine--tRNA ligase alpha subunit
chr30	697984	706867	DUP	copyloss	nuclear factor 1 X-type
chr30	702065	714379	DUP	copygain	nuclear factor 1 X-type
chr30	702065	714379	DUP	copygain	tartrate-resistant acid phosphatase type 5 isoform X1
chr30	708661	720422	DUP	copygain	nuclear factor 1 X-type
chr30	708661	720422	DUP	copygain	tartrate-resistant acid phosphatase type 5 isoform X1
chr30	708661	720422	DUP	copygain	calponin-1 isoform X1
chr30	718566	724154	TRANS	-	hypothetical protein HGM15179_018135
chr30	718566	724154	TRANS	-	calponin-1 isoform X1
chr30	724795	729711	DUP	copygain	hypothetical protein HGM15179_018135
chr30	731760	734302	DUP	copygain	hypothetical protein HGM15179_018135
chr30	733822	740215	DUP	copyloss	RM04 protein
chr30	745779	746593	DUP	copygain	39S ribosomal protein L4, mitochondrial, partial
chr30	755786	761238	DUP	copyloss	DNA (cytosine-5)-methyltransferase 1
chr30	764859	778069	TRANS	-	DNA (cytosine-5)-methyltransferase 1
chr30	781549	790198	DUP	copyloss	DNA (cytosine-5)-methyltransferase 1
chr30	781549	790198	DUP	copyloss	suppressor of SWI4 1 homolog
chr30	791689	797815	DUP	copyloss	suppressor of SWI4 1 homolog
chr30	809191	810178	DUP	copygain	NOE2 protein
chr30	811831	822042	DUP	copygain	NOE2 protein
chr30	811831	822042	DUP	copygain	F-box/LRR-repeat protein 12
chr30	811831	822042	DUP	copygain	peptidyl-prolyl cis-trans isomerase NIMA-interacting 1
chr30	815673	825560	DUP	copyloss	F-box/LRR-repeat protein 12
chr30	815673	825560	DUP	copyloss	peptidyl-prolyl cis-trans isomerase NIMA-interacting 1
chr30	873773	875917	DUP	copygain	kinetochore-associated protein DSN1 homolog
chr30	876393	876973	DUP	copygain	kinetochore-associated protein DSN1 homolog
chr30	878408	880012	DUP	copygain	kinetochore-associated protein DSN1 homolog
chr30	884668	899064	TRANS	-	lysophosphatidic acid receptor 2
chr30	904717	905153	DUP	copygain	lysophosphatidic acid receptor 2
chr30	908218	911160	TRANS	-	microtubule-associated serine/threonine-protein kinase 1, partial
chr30	913891	922484	DUP	copyloss	microtubule-associated serine/threonine-protein kinase 1, partial
chr30	916359	938654	TRANS	-	protein Hook homolog 2 isoform X1
chr30	916359	938654	TRANS	-	ribonuclease H2 subunit A isoform X1
chr30	916359	938654	TRANS	-	microtubule-associated serine/threonine-protein kinase 1, partial
chr30	961420	967546	DUP	copyloss	transportin-2
chr30	963799	968506	DUP	copygain	TNPO2 protein
chr30	963799	968506	DUP	copygain	transportin-2
chr30	971052	994428	DUP	copyloss	TNPO2 protein
chr30	971052	994428	DUP	copyloss	lysosomal alpha-mannosidase
chr30	971052	994428	DUP	copyloss	WD repeat domain-containing protein 83
chr30	971052	994428	DUP	copyloss	lysosomal alpha-mannosidase
chr30	999248	999766	DUP	copyloss	lysosomal alpha-mannosidase
chr30	999835	1016022	DUP	copyloss	lysosomal alpha-mannosidase
chr30	999835	1016022	DUP	copyloss	tRNA (guanine(26)-N(2))-dimethyltransferase isoform X3
chr30	1009802	1017686	DUP	copygain	tRNA (guanine(26)-N(2))-dimethyltransferase isoform X3
chr30	1020000	1030102	DUP	copyloss	Cav2.1 voltage-gated calcium channel alpha 1A subunit, partial
chr30	1020000	1030102	DUP	copyloss	Nucleus accumbens-as
chr30	1030210	1033539	DUP	copygain	Cav2.1 voltage-gated calcium channel alpha 1A subunit, partial
chr30	1034151	1034729	DUP	copygain	Cav2.1 voltage-gated calcium channel alpha 1A subunit, partial
chr30	1035368	1040062	DUP	copyloss	Cav2.1 voltage-gated calcium channel alpha 1A subunit, partial
chr30	1037821	1053703	DUP	copyloss	Cav2.1 voltage-gated calcium channel alpha 1A subunit, partial
chr30	1037821	1053703	DUP	copyloss	Cav2.1 voltage-gated calcium channel alpha 1A subunit, partial
chr30	1043618	1053703	DUP	copyloss	Cav2.1 voltage-gated calcium channel alpha 1A subunit, partial
chr30	1047261	1055908	DUP	copyloss	Cav2.1 voltage-gated calcium channel alpha 1A subunit, partial
chr30	1083270	1092618	DUP	copyloss	break repair meiotic recombinase recruitment factor 1 isoform X1
chr30	1087576	1094108	DUP	copygain	break repair meiotic recombinase recruitment factor 1 isoform X1
chr30	1093739	1094422	DUP	copyloss	break repair meiotic recombinase recruitment factor 1 isoform X1
chr30	2760234	2811935	TRANS	-	uncharacterized protein LOC121107717 isoform X1
chr31	368515	370542	DUP	copyloss	uncharacterized protein LOC107049379 isoform X1
chr31	1498636	1628700	INV	-	Free fatty acid receptor 2, partial
chr31	1498636	1628700	INV	-	free fatty acid receptor 2-like
chr31	1498636	1628700	INV	-	free fatty acid receptor 3-like
chr31	1733988	1827209	INV	-	FFAR2 protein
chr31	1733988	1827209	INV	-	G-protein coupled receptor 42-like, partial
chr31	2155334	2267342	INV	-	free fatty acid receptor 3-like
chr33	881372	1325243	INV	-	olfactory receptor 14J1-like
chr33	881372	1325243	INV	-	olfactory receptor 14J1-like
chr34	2826183	2884261	INV	-	dynactin subunit 2
chr34	2826183	2884261	INV	-	DTX3 ligase
chr34	2826183	2884261	INV	-	hypothetical protein
chr34	2826183	2884261	INV	-	Dynactin subunit 2
chr34	2826183	2884261	INV	-	kinesin heavy chain
chr34	2884256	2906367	DUP	copygain	maestro heat-like repeat-containing protein family member 2A isoform X4
chr34	2895993	2918522	DUP	copygain	maestro heat-like repeat-containing protein family member 2A isoform X4
chr34	2923797	2929171	DUP	copygain	maestro heat-like repeat-containing protein family member 2A isoform X4
chr34	2952876	3128534	INV	-	maestro heat-like repeat-containing protein family member 2A isoform X4
chr34	2952876	3128534	INV	-	maestro heat-like repeat-containing protein family member 2A isoform X4
chr34	2952876	3128534	INV	-	maestro heat-like repeat-containing protein family member 2A isoform X4
chr34	3223051	3240771	DUP	copygain	uncharacterized protein LOC121106503 isoform X1
chr34	3373700	3699907	INV	-	maestro heat-like repeat-containing protein family member 2A isoform X4
chr34	3373700	3699907	INV	-	uncharacterized protein LOC107049599 isoform X1
chr34	3373700	3699907	INV	-	maestro heat-like repeat-containing protein family member 2A isoform X2
chr34	3841666	3878118	INV	-	protein ADP-ribosylarginine hydrolase isoform X4
chr34	3878493	3937331	INV	-	methionine--tRNA ligase, cytoplasmic
chr34	3878493	3937331	INV	-	protein ADP-ribosylarginine hydrolase isoform X4
chr34	3878493	3937331	INV	-	serine/arginine repetitive matrix protein 1-like isoform X1
chr34	3878493	3937331	INV	-	serine/arginine repetitive matrix protein 1-like
chr34	3878493	3937331	INV	-	uncharacterized protein LOC121112441
chr34	3878493	3937331	INV	-	uncharacterized protein LOC121112455
chr36	354019	403925	INV	-	1 unnamed protein product, partial
chr36	354019	403925	INV	-	zinc finger protein 668-like, partial
chr36	354019	403925	INV	-	uncharacterized protein LOC100858386 isoform X1
chr36	354019	403925	INV	-	uncharacterized protein LOC100858386 isoform X4
chr36	931698	950339	INV	-	uncharacterized protein LOC121108156 isoform X3, partial
chr36	2092364	2093171	TRANS	-	serine/arginine repetitive matrix protein 2-like
chr36	2102057	2104325	TRANS	-	serine/arginine repetitive matrix protein 2-like
chr37	69566	78174	TRANS	-	junctophilin-2-like, partial
chr37	78194	80139	DUP	copygain	junctophilin-2-like, partial
chr37	92116	109876	DUP	copygain	junctophilin-2-like, partial
chr37	204743	210440	DUP	copygain	junctophilin-2-like isoform X3
chr37	237331	275334	TRANS	-	junctophilin-2-like isoform X3
chr37	278622	286606	DUP	copygain	junctophilin-2-like isoform X3
chr37	308504	316445	DUP	copygain	junctophilin-2-like isoform X3
chr37	327562	336796	DUP	copygain	junctophilin-2-like isoform X3
chr37	336922	341515	DUP	copygain	junctophilin-2-like isoform X3
chr38	2632713	2719655	INV	-	1 AP-2 complex subunit sigma
chr38	2632713	2719655	INV	-	rho GTPase-activating protein 35
chr38	2632713	2719655	INV	-	tubulin-folding cofactor B
chr38	2632713	2719655	INV	-	NTPase KAP family P-loop domain-containing protein 1
chr38	2632713	2719655	INV	-	striatin-4 isoform X1, partial
chr38	2632713	2719655	INV	-	striatin-4 isoform X1, partial
chr38	2632713	2719655	INV	-	putative per-hexamer repeat protein 5 isoform X2
chr38	2632713	2719655	INV	-	protein phosphatase 1 regulatory subunit 37 isoform X3
chr38	2796461	2801660	DUP	copygain	1 hypothetical protein BGX38DRAFT_1276664
chr7	12031	638876	TRANS	-	DNJB5 protein
chr7	12031	638876	TRANS	-	PO113 protein
chr7	12031	638876	TRANS	-	hypothetical protein
chr7	12031	638876	TRANS	-	Golgi phosphoprotein 3
chr7	12031	638876	TRANS	-	uncharacterized protein LOC119714316
chr7	15591017	22529678	INV	-	HOXD13
chr7	15591017	22529678	INV	-	homeodomain protein
chr7	15591017	22529678	INV	-	interferon-induced helicase C domain-containing protein 1
chr7	15591017	22529678	INV	-	Hox D12, partial
chr7	15591017	22529678	INV	-	desmin, partial
chr7	15591017	22529678	INV	-	hypothetical protein RCJMB04_12d24
chr7	15591017	22529678	INV	-	1 T-box brain protein 1, partial
chr7	15591017	22529678	INV	-	1 Heterogeneous nuclear ribonucleoprotein A3, partial
chr7	15591017	22529678	INV	-	1 indian hedgehog
chr7	15591017	22529678	INV	-	homeobox protein Hox-D4
chr7	15591017	22529678	INV	-	Golgi reassembly-stacking protein 2
chr7	15591017	22529678	INV	-	RNA-binding protein 45
chr7	15591017	22529678	INV	-	dipeptidyl peptidase 4
chr7	15591017	22529678	INV	-	inhibin alpha chain precursor
chr7	15591017	22529678	INV	-	pyruvate dehydrogenase kinase, isozyme 1
chr7	15591017	22529678	INV	-	lymphocyte antigen 75 precursor
chr7	15591017	22529678	INV	-	protein CNPPD1
chr7	15591017	22529678	INV	-	pro-glucagon isoform 1 preproprotein
chr7	15591017	22529678	INV	-	lupus La protein
chr7	15591017	22529678	INV	-	secernin 3
chr7	15591017	22529678	INV	-	ATP synthase F(0) complex subunit C3, mitochondrial isoform 1
chr7	15591017	22529678	INV	-	TRAF family member-associated NF-kappa-B activator
chr7	15591017	22529678	INV	-	serine/threonine-protein kinase 11-interacting protein
chr7	15591017	22529678	INV	-	histone acetyltransferase type B catalytic subunit
chr7	15591017	22529678	INV	-	homeobox protein Hox-D11
chr7	15591017	22529678	INV	-	indian hedgehog protein precursor
chr7	15591017	22529678	INV	-	nuclear factor erythroid 2-related factor 2
chr7	15591017	22529678	INV	-	integrin alpha-6 precursor
chr7	15591017	22529678	INV	-	secretory phospholipase A2 receptor precursor
chr7	15591017	22529678	INV	-	TBA4A protein	Pycnonotus jocosus]_x0001_NXS28643.1 TBA4A protein	Pomatostomus ruficeps]
chr7	15591017	22529678	INV	-	T198B protein
chr7	15591017	22529678	INV	-	CHIN protein
chr7	15591017	22529678	INV	-	EVX2 protein
chr7	15591017	22529678	INV	-	hypothetical protein
chr7	15591017	22529678	INV	-	hypothetical protein
chr7	15591017	22529678	INV	-	hypothetical protein
chr7	15591017	22529678	INV	-	hypothetical protein
chr7	15591017	22529678	INV	-	hypothetical protein
chr7	15591017	22529678	INV	-	hypothetical protein
chr7	15591017	22529678	INV	-	glutamate decarboxyl
chr7	15591017	22529678	INV	-	hypothetical protein
chr7	15591017	22529678	INV	-	hypothetical protein
chr7	15591017	22529678	INV	-	hypothetical protein
chr7	15591017	22529678	INV	-	hypothetical protein
chr7	15591017	22529678	INV	-	hypothetical protein HGM15179_000050
chr7	15591017	22529678	INV	-	rRNA N6-adenosine-methyltransferase METTL5 isoform X2
chr7	15591017	22529678	INV	-	acetylcholine receptor subunit alpha
chr7	15591017	22529678	INV	-	sodium channel protein type 1 subunit alpha isoform X2
chr7	15591017	22529678	INV	-	striated muscle preferentially expressed protein kinase isoform X2
chr7	15591017	22529678	INV	-	oxysterol-binding protein-related protein 6 isoform X1
chr7	15591017	22529678	INV	-	homeobox protein Hox-D1
chr7	15591017	22529678	INV	-	endoplasmic reticulum junction formation protein lunapark isoform X2
chr7	15591017	22529678	INV	-	coiled-coil domain-containing protein 173
chr7	15591017	22529678	INV	-	glucose-6-phosphatase 2 isoform X4
chr7	15591017	22529678	INV	-	putative sodium-coupled neutral amino acid transporter 11 isoform X1
chr7	15591017	22529678	INV	-	integrin beta-6 isoform X1
chr7	15591017	22529678	INV	-	homeobox protein Hox-D4 isoform X3
chr7	15591017	22529678	INV	-	RNA-binding motif, single-stranded-interacting protein 1 isoform X2
chr7	15591017	22529678	INV	-	corepressor interacting with RBPJ 1
chr7	15591017	22529678	INV	-	homeobox protein Hox-D4
chr7	15591017	22529678	INV	-	unconventional myosin-X-like, partial
chr7	15591017	22529678	INV	-	beta-1,3-galactosyltransferase 1 isoform X2
chr7	15591017	22529678	INV	-	sodium channel protein type 2 subunit alpha
chr7	15591017	22529678	INV	-	WAS/WASL-interacting protein family member 1 isoform X1
chr7	15591017	22529678	INV	-	homeobox protein Hox-D3
chr7	15591017	22529678	INV	-	sodium channel protein type 2 subunit alpha isoform X4
chr7	15591017	22529678	INV	-	E3 ubiquitin-protein ligase UBR3 isoform X4
chr7	15591017	22529678	INV	-	myosin-IIIb isoform X1
chr7	15591017	22529678	INV	-	FAST kinase domain-containing protein 1, mitochondrial isoform X1
chr7	15591017	22529678	INV	-	STE20/SPS1-related proline-alanine-rich protein kinase isoform X1
chr7	15591017	22529678	INV	-	STE20/SPS1-related proline-alanine-rich protein kinase isoform X1
chr7	15591017	22529678	INV	-	kelch-like protein 23
chr7	15591017	22529678	INV	-	coiled-coil domain-containing protein 173 isoform X1
chr7	15591017	22529678	INV	-	anion exchange protein 3 isoform X1
chr7	15591017	22529678	INV	-	gap junction gamma-1 protein-like
chr7	15591017	22529678	INV	-	sodium-driven chloride bicarbonate exchanger isoform X2
chr7	15591017	22529678	INV	-	potassium voltage-gated channel subfamily H member 7 isoform X1
chr7	15591017	22529678	INV	-	calcium-binding mitochondrial carrier protein Aralar1 isoform X1
chr7	15591017	22529678	INV	-	motor neuron and pancreas homeobox protein 1
chr7	15591017	22529678	INV	-	ATP-binding cassette sub-family B member 6, mitochondrial
chr7	15591017	22529678	INV	-	striated muscle preferentially expressed protein kinase isoform X3
chr7	15591017	22529678	INV	-	rac GTPase-activating protein 1 isoform X1
chr7	15591017	22529678	INV	-	mannose-1-phosphate guanyltransferase alpha isoform X2
chr7	15591017	22529678	INV	-	chondroitin sulfate synthase 2
chr7	15591017	22529678	INV	-	uncharacterized protein LOC107316672
chr7	15591017	22529678	INV	-	serine/threonine-protein kinase tousled-like 1 isoform X1
chr7	15591017	22529678	INV	-	serine/threonine-protein kinase tousled-like 1 isoform X1
chr7	15591017	22529678	INV	-	uncharacterized protein LOC107316904
chr7	15591017	22529678	INV	-	dnaJ homolog subfamily B member 2 isoform X1
chr7	15591017	22529678	INV	-	coiled-coil domain-containing protein 173-like
chr7	15591017	22529678	INV	-	homeobox even-skipped homolog protein 2
chr7	15591017	22529678	INV	-	homeobox protein DLX-1-like, partial
chr7	15591017	22529678	INV	-	serine/threonine-protein kinase 16 isoform X1
chr7	15591017	22529678	INV	-	dual 3',5'-cyclic-AMP and -GMP phosphodiesterase 11A
chr7	15591017	22529678	INV	-	methionine aminopeptidase 1D, mitochondrial isoform X1
chr7	15591017	22529678	INV	-	Bardet-Biedl syndrome 5 protein isoform X1
chr7	15591017	22529678	INV	-	AN1-type zinc finger protein 2B isoform X1
chr7	15591017	22529678	INV	-	rap guanine nucleotide exchange factor 4 isoform X1
chr7	15591017	22529678	INV	-	rap guanine nucleotide exchange factor 4 isoform X1
chr7	15591017	22529678	INV	-	homeobox protein DLX-2
chr7	15591017	22529678	INV	-	ceramide synthase 6 isoform X2
chr7	15591017	22529678	INV	-	polypeptide N-acetylgalactosaminyltransferase 3 isoform X1
chr7	15591017	22529678	INV	-	uncharacterized protein LOC113944224
chr7	15591017	22529678	INV	-	26S proteasome non-ATPase regulatory subunit 14
chr7	15591017	22529678	INV	-	homeobox protein Hox-D8
chr7	15591017	22529678	INV	-	homeobox protein DLX-1
chr7	15591017	22529678	INV	-	acetylcholine receptor subunit alpha
chr7	15591017	22529678	INV	-	uncharacterized protein LOC116232821
chr7	15591017	22529678	INV	-	metaxin-2
chr7	15591017	22529678	INV	-	homeobox protein Hox-D9
chr7	15591017	22529678	INV	-	solute carrier family 23 member 3-like isoform X2
chr7	15591017	22529678	INV	-	xin actin-binding repeat-containing protein 2
chr7	15591017	22529678	INV	-	STE20/SPS1-related proline-alanine-rich protein kinase isoform X1
chr7	15591017	22529678	INV	-	acid-sensing ion channel 4 isoform X3
chr7	15591017	22529678	INV	-	uncharacterized protein LOC424199 isoform X1
chr7	15591017	22529678	INV	-	dual 3',5'-cyclic-AMP and -GMP phosphodiesterase 11A isoform X1
chr7	15591017	22529678	INV	-	peptidyl-prolyl cis-trans isomerase FKBP7
chr7	15591017	22529678	INV	-	alkyldihydroxyacetonephosphate synthase, peroxisomal isoform X1
chr7	15591017	22529678	INV	-	ankyrin repeat and zinc finger domain-containing protein 1 isoform X1
chr7	15591017	22529678	INV	-	beta-galactosidase-1-like protein isoform X1
chr7	15591017	22529678	INV	-	reticulophagy regulator 2
chr7	15591017	22529678	INV	-	uncharacterized protein LOC107053818
chr7	15591017	22529678	INV	-	integral membrane protein GPR155 isoform X1
chr7	15591017	22529678	INV	-	receptor-type tyrosine-protein phosphatase-like N isoform X1
chr7	15591017	22529678	INV	-	vegetative cell wall protein gp1-like
chr7	15591017	22529678	INV	-	uncharacterized protein DKFZp434B061-like
chr7	15591017	22529678	INV	-	low-density lipoprotein receptor-related protein 2 isoform X8
chr7	15591017	22529678	INV	-	bile salt export pump isoform X2
chr7	15591017	22529678	INV	-	peptidyl-prolyl cis-trans isomerase G
chr7	15591017	22529678	INV	-	coiled-coil domain-containing protein 173
chr7	15591017	22529678	INV	-	DDB1- and CUL4-associated factor 17 isoform X2
chr7	15591017	22529678	INV	-	mRNA N(3)-methylcytidine methyltransferase METTL8 isoform X3
chr7	15591017	22529678	INV	-	tetratricopeptide repeat protein 21B isoform X1
chr7	15591017	22529678	INV	-	growth factor receptor-bound protein 14 isoform X4
chr7	15591017	22529678	INV	-	transcription factor Sp3 isoform X3
chr7	15591017	22529678	INV	-	protein phosphatase 1 regulatory subunit 9 like isoform X1
chr7	15591017	22529678	INV	-	sodium channel protein type 9 subunit alpha isoform X2
chr7	15591017	22529678	INV	-	RNA-binding protein 45 isoform X1
chr7	15591017	22529678	INV	-	prolyl endopeptidase FAP isoform X1
chr7	15591017	22529678	INV	-	translation initiation factor IF-2-like
chr7	15591017	22529678	INV	-	atherin-like
chr7	15591017	22529678	INV	-	beta-1,3-galactosyltransferase 1 isoform X2
chr7	15591017	22529678	INV	-	collagen alpha-1(XXVIII) chain isoform X1
chr7	15591017	22529678	INV	-	tetratricopeptide repeat protein 21B isoform X3
chr7	15591017	22529678	INV	-	mitogen-activated protein kinase kinase kinase 20 isoform X1
chr7	15591017	22529678	INV	-	cell division cycle-associated protein 7 isoform X2
chr7	15591017	22529678	INV	-	early nodulin-20-like
chr7	15591017	22529678	INV	-	dynein heavy chain 11, axonemal-like
chr7	15591017	22529678	INV	-	cyclic AMP-dependent transcription factor ATF-2 isoform X2
chr7	15591017	22529678	INV	-	obg-like ATPase 1
chr7	15591017	22529678	INV	-	collagen alpha-1(XXVIII) chain-like
chr7	15591017	22529678	INV	-	integrin alpha-6 isoform X2
chr7	15591017	22529678	INV	-	ceramide synthase 6
chr7	15591017	22529678	INV	-	tetratricopeptide repeat protein 30B
chr7	15591017	22529678	INV	-	homeobox protein Hox-D13
chr7	15591017	22529678	INV	-	obscurin-like protein 1 isoform X3
chr7	15591017	22529678	INV	-	methionine aminopeptidase 1D, mitochondrial isoform X2
chr7	15591017	22529678	INV	-	methionine aminopeptidase 1D, mitochondrial isoform X2
chr7	15591017	22529678	INV	-	cordon-bleu protein-like 1 isoform X1
chr7	15591017	22529678	INV	-	pejvakin
chr9	48861	75847	DUP	copyloss	dapper homolog 3-like isoform X2
chr9	48861	76359	DUP	copyloss	dapper homolog 3-like isoform X2
chr9	48861	75847	DUP	copyloss	uncharacterized protein LOC107056520
chr9	48861	76359	DUP	copyloss	uncharacterized protein LOC107056520
chr9	62530	76359	DUP	copyloss	dapper homolog 3-like isoform X2
chr9	62530	76359	DUP	copyloss	uncharacterized protein LOC107056520
chrZ	145269	146011	TRANS	-	unconventional myosin-Vb-like isoform X1
chrZ	151553	152018	TRANS	-	unconventional myosin-Vb-like isoform X1
chrZ	158382	162783	TRANS	-	unconventional myosin-Vb-like isoform X1
chrZ	181017	181271	TRANS	-	unconventional myosin-Vb-like isoform X1
chrZ	184205	184407	TRANS	-	unconventional myosin-Vb-like isoform X1
chrZ	185313	185815	TRANS	-	unconventional myosin-Vb-like isoform X1
chrZ	74446251	74446605	DUP	copygain	adenylate cyclase type 10-like
chrZ	74508108	77938728	INV	-	S-methyl-5'-thioadenosine phosphorylase
chrZ	74508108	77938728	INV	-	cyclin-dependent kinase 4 inhibitor B
chrZ	74508108	77938728	INV	-	cyclin-dependent kinase 4 inhibitor B
chrZ	74508108	77938728	INV	-	hypothetical protein
chrZ	74508108	77938728	INV	-	hypothetical protein
chrZ	74508108	77938728	INV	-	hypothetical protein
chrZ	74508108	77938728	INV	-	hypothetical protein
chrZ	74508108	77938728	INV	-	hypothetical protein
chrZ	74508108	77938728	INV	-	hypothetical protein
chrZ	74508108	77938728	INV	-	hypothetical protein
chrZ	74508108	77938728	INV	-	hypothetical protein
chrZ	74508108	77938728	INV	-	hypothetical protein
chrZ	74508108	77938728	INV	-	hypothetical protein
chrZ	74508108	77938728	INV	-	hypothetical protein
chrZ	74508108	77938728	INV	-	hypothetical protein
chrZ	74508108	77938728	INV	-	hypothetical protein DUI87_00749
chrZ	74508108	77938728	INV	-	protein fem-1 homolog C
chrZ	74508108	77938728	INV	-	GRAM domain-containing protein 2B isoform X1
chrZ	74508108	77938728	INV	-	39S ribosomal protein L19, mitochondrial
chrZ	74508108	77938728	INV	-	adenylate cyclase type 10-like
chrZ	74508108	77938728	INV	-	coiled-coil domain-containing protein 112 isoform X1
chrZ	74508108	77938728	INV	-	geranylgeranyl transferase type-1 subunit beta
chrZ	74508108	77938728	INV	-	coiled-coil domain-containing protein 112 isoform X1
chrZ	74508108	77938728	INV	-	zinc finger protein 608 isoform X2
chrZ	74508108	77938728	INV	-	zinc finger protein 608-like
chrZ	74508108	77938728	INV	-	adenylate cyclase type 10 isoform X1
chrZ	74508108	77938728	INV	-	E3 ubiquitin-protein ligase TRIM36 isoform X3
chrZ	74508108	77938728	INV	-	adenylate cyclase type 10-like
chrZ	74508108	77938728	INV	-	39S ribosomal protein L19, mitochondrial isoform X2
chrZ	74508108	77938728	INV	-	39S ribosomal protein L19, mitochondrial isoform X2
chrZ	74508108	77938728	INV	-	39S ribosomal protein L19, mitochondrial isoform X2
chrZ	74508108	77938728	INV	-	39S ribosomal protein L19, mitochondrial isoform X2
chrZ	74508108	77938728	INV	-	39S ribosomal protein L19, mitochondrial isoform X2
chrZ	74508108	77938728	INV	-	39S ribosomal protein L19, mitochondrial isoform X2
chrZ	74508108	77938728	INV	-	39S ribosomal protein L19, mitochondrial isoform X2
chrZ	74508108	77938728	INV	-	39S ribosomal protein L19, mitochondrial isoform X2
chrZ	74508108	77938728	INV	-	39S ribosomal protein L19, mitochondrial isoform X2
chrZ	74508108	77938728	INV	-	39S ribosomal protein L19, mitochondrial isoform X2
chrZ	74508108	77938728	INV	-	39S ribosomal protein L19, mitochondrial isoform X2
chrZ	74508108	77938728	INV	-	39S ribosomal protein L19, mitochondrial isoform X2
chrZ	74508108	77938728	INV	-	39S ribosomal protein L19, mitochondrial isoform X2
chrZ	74508108	77938728	INV	-	39S ribosomal protein L19, mitochondrial isoform X2
chrZ	74508108	77938728	INV	-	39S ribosomal protein L19, mitochondrial isoform X2
chrZ	74508108	77938728	INV	-	39S ribosomal protein L19, mitochondrial isoform X2
chrZ	74508108	77938728	INV	-	39S ribosomal protein L19, mitochondrial isoform X2
chrZ	74508108	77938728	INV	-	39S ribosomal protein L19, mitochondrial isoform X2
chrZ	74508108	77938728	INV	-	39S ribosomal protein L19, mitochondrial isoform X2
chrZ	74508108	77938728	INV	-	uncharacterized protein LOC107052384 isoform X2
chrZ	74508108	77938728	INV	-	cyclin-dependent kinase inhibitor 2A-like
chrZ	74508108	77938728	INV	-	alpha-aminoadipic semialdehyde dehydrogenase isoform X1
chrZ	79054050	79056594	DUP	copygain	rho GTPase-activating protein 32-like
chrZ	79269255	79272480	DUP	copygain	rho GTPase-activating protein 32-like
chrZ	79271869	79272225	DUP	copyloss	rho GTPase-activating protein 32-like
chrZ	79400900	79411656	DUP	copygain	rho GTPase-activating protein 32-like isoform X2
chr16	146116	211783	INV	-	DMBT1L1
chr16	146116	211783	INV	-	uncharacterized protein
chr16	146116	211783	INV	-	OR14A16
chr16	146116	211783	INV	-	OR14A16
chr16	146116	211783	INV	-	OR6M1
chr16	146116	211783	INV	-	ARHGAP32
chr16	146116	211783	INV	-	PRG4
chr16	236126	253712	INV	-	ZNF226
chr16	236126	253712	INV	-	ZNF664
chr16	273597	322186	INV	-	ZNF75A
chr16	273597	322186	INV	-	OR14A16
chr16	273597	322186	INV	-	OR14C36
chr16	273597	322186	INV	-	ZNF764
chr16	411927	583201	INV	-	OZFL
chr16	411927	583201	INV	-	YLB
chr16	411927	583201	INV	-	ZNFY1
chr16	411927	583201	INV	-	ZNFY1
chr16	411927	583201	INV	-	YLB
chr16	411927	583201	INV	-	YF4
chr16	411927	583201	INV	-	YLEC13
chr16	411927	583201	INV	-	YF6
chr16	411927	583201	INV	-	YF12
chr16	411927	583201	INV	-	YLEC17
chr16	411927	583201	INV	-	HA1F
chr16	411927	583201	INV	-	YLEC13
chr16	411927	583201	INV	-	YF4
chr16	411927	583201	INV	-	YLEC17
chr16	411927	583201	INV	-	HA1F
chr16	411927	583201	INV	-	YF15
chr16	411927	583201	INV	-	YLEC13
chr16	411927	583201	INV	-	YF15
chr16	411927	583201	INV	-	YF4
chr16	615270	630108	DUP	copygain	YF1
chr16	615270	630108	DUP	copygain	YF4
chr16	615270	630108	DUP	copygain	LENG9L7
chr16	615270	630108	DUP	copygain	CLEC2B
chr16	2666556	2667754	TRANS	-	RNF2
chr16	2670662	2671007	DUP	copyloss	RNF2
chr16	2695878	2698587	DUP	copyloss	ZNF135L

## Sheet: Data5
Supplementary Data 5:Results of muanual annotation of protein-coding genes on chromosome 16 of Silkie and chromosome 30 of Mallard
CAU_Silkie chicken Gene	Silkie Chicken loci	Mallard Copy number	Coordinated and orientation(+/-)	Gene symbol
Shared gene
Class IV region
BG	11
TRIM,Blec and other genes
KIFC1	1
CLEC2D	1	22	272797..274726(-)	CLEC2D
			370382..375452(+)
			493610..495356(+)
			497972..500471(-)
			505067..506497(-)
			514508..516397(-)
			522877..524666(-)
			529833..530585(-)
			536928..538359(-)
			546373..547358(-)
			554765..555518(-)
			563087..564041(-)
			573303..574232(-)
			1664437..1666165(-)
			1678119..1680076(-)
			1758125..1759444(+)
			1818732..1820472(+)
			1823115..1824546(-)
			1832558..1834447(-)
			1840952..1843412(-)
			1848664..1850328(-)
			1854934..1857385(-)
ZNF692	1	2	261404..268800(-)	ZNF692
			1647355..1654590(-)
TRIM7	2	8	208949..217831(+)	TRIM7
			582394..584467(+)
			579713..580873(-)
			253252..259114(+)
			11594881..1604635(+)
			1639265..1645059(+)
			1863138..1865290(+)
			1860275..1861580(-)
ZNF135	1
CKR1	1	2	242404..244664(+)	BZFP1
			1627596..1630841(+)	CKR1
44G24.1	1
IL4I1	1	2	226155..231744(-)	IL4I1
			1612460..1618481(-)
HEP21	1	1	1589632..1590969(+)	HEP21
TRIM39	3	2	588290..593551(+)	TRIM39
			1574227..1579834(+)
TRIM27	2	3	1544166..1549768(+)	TRIM27
			1553201..1565237(+)
			1566354..1570654(-)
TRIM41	1	1	1534200..1540016(-)	TRIM41
RACK1	1	1	1528695..1533151(+)	RACK1
BTN1	1	28	656449..661116(-)	BTN1A1
			663980..667868(-)
			816172..820484(-)
			836053..838426(-)
			844237..848139(-)
			855210..860175(-)
			865323..868420(-)
			895442..899343(-)
			905220..908695(-)
			932397..936787(-)
			1080050..1085932(+)
			1090411..1094621(+)
			1096738..1100946(+)
			1102722..1107550(+)
			1110323..1114496(+)
			1122503..1127454(+)
			1145279..1149293(+)
			1151508..1155767(+)
			1158926..1162528(+)
			1278179..1286227(+)
			1306029..1309723(-)
			1327402..1331315(-)
			1337391..1340663(+)
			1370933..1375568(+)
			1381097..1387709(+)
			1391757..1395861(+)
			1403719..1408166(+)
			1458132..1462928(+)
TRIM10	1	1	1500756..1503698(-)	TRIM10
BG1	1
B-NK	1
B-lec	1
Class I, Class II and other genes
ClassIIA	1	1	696292..697702(-)	BLA
Class IIB	2	16	607377..608906(-)	BLB
			610386..612909(-)
			616009..617596(-)
			619793..621605(-)
			698225..699858(+)
			703753..705393(+)
			709338..710978(+)
			714895..716921(+)
			718124..721058(-)
			723292..725600(-)
			727836..730298(-)
			732265..735064(-)
			737716..739797(-)
			741935..744402(-)
TAPBP	1
BRD2	1	2	747497..748990(-)	BRD2
			751067..754071(-)
DMA	1	2	634566..639797(+)	DMA
			766563..772415(+)
DMB	2	14	640910..643941(+)	DMB
			655092..655826(+)
			794488..797034(+)
			814540..815288(+)
			821308..823634(+)
			833971..835790(+)
			840523..843100(+)
			853543..854452(+)
			862832..863979(+)
			870229..872815(+)
			891804..894762(+)
			903385..904269(+)
			910364..912273(+)
			938685..940287(+)
			947977..950419(+)
			956695..958831(+)
			1108546..1109749(-)
			1134837..1135816(-)
			1156624..1158195(-)
Class I	2	5	1028170..1030682(-)	UAA
			1036019..1038612(-)	UBA
			1041945..1044514(-)	UCA
			1049551..1052162(-)	UDA
			1053609..1056139(-)	UEA
TAP1	1	1	1012067..1023279(-)	TAP1
TAP2	1	1	1023863..1027047(+)	TAP2
Complement and other genes
C4	1	1	1061135..1079010(+)	C4
CENPA	1	1	1164365..1166730(+)	CENPA
CYP21	1	1	1167169..1171314(+)	CYP21
TNXB	1	1	1172316..1209229(-)	TNXB
LTB4R	1	1	1269098..1271828(+)	LTB4R
CD1
CD1b	1	1	1225176..1227507(+)	CD1b
CD1d	1	1	1214412..1223620(-)	CD1d
Other genes
MGAT1	1	1	599118..600462(-)	MGAT1
ZNF497	1	2	245144..248389(-)	ZNF497
			1631632..1636197(-)
CLEC2B	1	17	188169..193960(-)	CLEC2B
			279020..283676(+)
			294905..296440(-)
			312561..314118(-)
			346448..348333(-)
			391817..393908(+)
			416424..425250(+)
			435201..439967(-)
			458725..460249(+)
			481050..484904(+)
			1670135..1675478(+)
			1696034..1699377(+)
			1708670..1715223(+)
			1735272..1737171(-)
			1771938..1782463(+)
			1792249..1793980(-)
			1807690..1809582(+)
Silkie-specific
MHC Y region
OZFL	1
YLB	2
ZNFY1	2
MHCY1	3
YLEC13	3
MHCY36	1
MHCY12	1
HA1F	6
YLEC17	3
MHCY15	2
LENG9L7	1
Olfactory and scavenger receptor gene family
OR6M1	2
OR14A16	5
OR14C36	1
SRM130L1	1
DMBT1L1	1
Zinc finger gene family
ZNF239	1
ZNF226	1
ZNF664	1
ZNF75A	1
ZNF764	1
ZNF345	1
ZNF665	1
Other gene
uncharacterized LOC107050047	1
GNAS	1
ARHGAP33	1
ARHGAP32	1
uncharacterized LOC121106953	1
uncharacterized LOC121106498	1
uncharacterized LOC107049794	1
uncharacterized LOC121108653	1
uncharacterized LOC112533551	1
PRG4	1
POLR2I	2
COL1A1	3
COL11A1	1
DDX39B	1
BAG6	2
extensin-like	1
TNFA	1
GPANK1	1
Csnk2b	1
CFBL	2
PLCA	1
RBP1	1
FKBPL	1
CRAT	1
PPT2	1
EHMT1	1
LSM2	1
VARS1	1
ABHD16A
SH3BP5L	1
IER3	1
DDR1	1
GTF2H4	1
VARS2	1
COL1A1	1
SELENOV	1
PFC0760c	1
DHX16	1
C6orf136	1
ATAT1	1
MRPS18B	1
PPP1R10	1
ABCF1	2
GNL1	1
ZBTB12	1
POLR2A	1
RXRBA	1
SLC39A7	1
PFDN6	1
KMT2D	1
WDR46	1
RPS18	1
VPS52	1
RNF2	1
HSD17B8	1
GABBR1	1
RPS5	1
FLOT1	1
TUBB	1
MDC1	1
CCHCR1	1
ZBTB9	1
SYNGAP1	2
CUTA	1
PHF1	1
DAXX	1
RGL2	1
Mallard-specific
		Zinc finger gene family
		1	261404..268800(-)	ZNF692
		1	1234992..1247946(-)	ZNF208
		1	1252300..1263451(+)	ZNF66
		1	1293169..1299516(+)	ZNF883
		1	1449707..1452727(+)	ZNF239
		1	1482684..1489277(+)	ZNF850
		1	1491180..1496770(-)	ZNF146
		killer cell lectin-like receptor subfamily
		6	469714..472098(-)	KLRB1A
			444635..447011(-)
			409705..412055(-)
			376771..379126(-)
			1743336..1745671(+)
		14	485649..488420(-)	KLRB1B
			461014..466309(-)
			395895..399165(-)
			363418..367263(+)
			343699..345875(+)
			306772..312057(+)
			289215..294394(+)
			275711..277358(-)
			185356..187579(+)
			1750428..1752603(+)
			1715602..1717624(-)
			1692714..1694349(-)
			1681542..1682664(-)
			1667637..1669285(-)
		2	1811454..1813711(-)	KLRB1C
			1782560..1784748(-)
		TRIM family
		1	1506011..1522930(-)	TRIM15
		1	1868647..1872267(+)	TRIM58
		BTN3 gene
		29	645052..648555(-)	BTN3A2
			776814..783307(-)
			788856..792724(-)
			798026..800969(-)
			808845..813356(-)
			824819..827140(-)
			873758..877322(-)
			880617..890431(-)
			914282..917630(-)
			921380..925582(-)
			943747..946227(-)
			953230..955648(-)
			961115..963596(-)
			972326..976457(-)
			999167..1001844(-)
			1007990..1011659(-)
			1129641..1133897(+)
			1136787..1143643(+)
			1300863..1304288(-)
			1311709..1315654(-)
			1320054..1324442(-)
			1342603..1347581(+)
			1351190..1355721(+)
			1357846..1364024(+)
			1410615..1414416(+)
			1424652..1428651(+)
			1433950..1439672(+)
			1443682..1447848(+)
			1476231..1479755(+)
		Other gene
		2	585118..585654(-)	H101
		1	1865842..1866506(-)
		1	674610..691279(+)	COL11A2
		1	985430..987027(-)	MOG
		2	1498879..1500196(+)	CD209
			1764972..1766680(-)

## Sheet: Data6
Supplementary Data 6 :Results of Differential Gene Expression in Chickens Before and After Infection with Marek's Disease
Gene	baseMean	log2FoldChange	padj
ABCA1	2291.66	0.54507	0.03613
ABCA2	621.657	-0.750992	0.00416213
ABCA3	1726.52	0.959911	0.00278372
ABCC3	840.408	0.772381	0.012872
ABCC9	1371.73	-1.18322	1.98e-06
ABCD2	843.792	0.598221	0.0312765
ABHD12	1047.16	1.33172	8.15e-06
ACAA2	1012.27	0.645067	0.0138709
ACBD4	168.346	-0.972274	0.0148432
ACKR2	99.4023	2.01781	0.000632338
ACO1	2256.81	1.13867	5.29e-05
ACSBG2	1781.79	0.862056	2.99e-05
ACSS2	1463.08	0.707517	0.00708509
ACTR2	5225.6	0.57926	0.00358518
ADAM20	164.781	1.07783	0.0353675
ADAM9L	58.1652	-1.45231	0.0330743
ADAMTS12	57.125	-1.56194	0.0375794
ADAMTS13	408.094	-0.861027	0.00911657
ADAMTS3	232.007	-1.20405	0.000982141
ADGRL2	265.317	-0.726193	0.0404507
ADM	150.746	1.89467	3.6e-05
ADPRH	787.613	0.62817	0.0253721
ADSS2	2565.95	1.53565	2.31e-16
AGFG1	1011.81	0.663141	0.00457413
AGPAT3	255.265	0.769662	0.0290452
AHDC1	183.848	-0.936826	0.0359848
AIM1	83.6421	-1.34228	0.0327791
AK2	1390.03	0.574421	0.00985004
AKAP6	272.22	1.3561	9.65e-06
AKAP9	1673.9	0.653087	0.0106905
AKIRIN2	499.547	0.756719	0.0218413
AKR1A1	1768.85	0.747437	0.0321499
ALAS1	882.027	0.60132	0.0211438
ALCAM	199.211	1.32872	0.000982141
ALDH2	1070.22	-0.694735	0.00728385
ALDH3B1	81.1637	1.16569	0.0453227
ALOX5	953.885	1.25556	8.14e-09
ALOX5AP	303.462	0.842058	0.016209
ALPK1	164.405	1.3904	0.000470779
AMIGO2	87.1679	-2.79661	0.00101997
AMOTL1	166.575	-0.924867	0.0460736
AMT	159.163	-0.870381	0.0397028
ANGPT1	336.735	1.86388	6.33e-07
ANGPTL4	37.1086	3.29649	5.45e-05
ANK2	595.851	-0.896322	0.000900189
ANKFN1	14.8137	5.89395	0.00662055
ANKRD10	642.797	-0.896307	0.000168184
ANKRD50	390.174	-0.726846	0.0213947
ANKS1A	385.12	0.753226	0.0204498
ANO1	352.966	-0.794391	0.0264356
ANXA1	1188.43	1.17647	0.00965689
ANXA6	8052.15	-0.746923	0.00634116
AOC3	549.983	-0.90988	0.00222378
AP3B1	1113.55	0.993383	1.41e-05
AP3S2	574.8	-1.45846	2.76e-09
AP4M1	282.665	-0.815236	0.0213947
APC2	6052.72	-0.795596	0.0071889
APLNR	42.887	-1.70383	0.0242728
APOA1	12076	0.689051	0.00223993
APRT	429.578	0.777656	0.022762
AQP3	467.548	-1.54212	0.0045057
ARAP2	360.818	0.712033	0.0328916
ARGLU1	2587.02	-0.484081	0.0248284
ARHGAP18	752.443	-0.90204	0.000135064
ARHGAP20B	353.965	-0.971726	0.00135441
ARHGAP21	1057.72	-0.71348	0.00280489
ARHGEF12	1558.8	-0.655473	0.00191327
ARHGEF28	920.008	1.16379	7.33e-05
ARHGEF9	313.077	-1.03382	0.0327791
ARID5A	478.52	1.7086	2.01e-10
ARPC1B	3328.11	0.706257	0.00516219
ARRDC1	236.405	1.22187	0.00205639
ARSB	580.988	1.21247	2.01e-07
ARSH	254.242	-1.45852	2.48e-05
ARSI	21.9972	2.98985	0.0116064
ART7C	128.93	2.6181	2.88e-05
ASCL4	11.9197	3.93932	0.0343206
ASL	876.965	1.95191	9.03e-06
ASMTL	473.568	0.936736	0.03913
ASNS	1003.81	0.581435	0.041201
ASS1	10284	2.32896	0.00392908
ATL1	163.836	-0.914792	0.0361625
ATP10A	877.067	1.09454	3.2e-07
ATP1B4	670.16	-1.19014	0.000360727
ATP6V0C	2151.2	1.42072	3.94e-08
ATP6V0D2	572.743	3.84236	0.0366153
ATP6V1A	1772.83	1.24456	3.74e-07
ATP6V1E1	555.822	1.40148	3.03e-06
ATP7A	1649.02	1.562	1.21e-07
ATP8A1	807.213	2.38234	6.34e-28
ATP8B4	647.235	0.968595	0.00758837
ATRIP	1511.54	0.632788	0.0032066
AZIN1	1017.75	0.942038	0.000544387
B4GALNT4	224.416	0.898276	0.0155973
B4GALT1	320.049	0.780266	0.0193218
BACH1	1405.35	1.03193	8.96e-07
BAG3	486.982	-1.09939	0.00760115
BAK1	651.346	0.762906	0.00230218
BATF3	367.436	2.93855	2.6e-21
BCAP29	1492.95	1.51487	2.1e-16
BCHE	535.005	-1.86351	2.35e-08
BCL11A	158.005	-1.71272	2.54e-05
BCL2A1	568.067	2.46057	2.22e-21
BCL2L10	745.122	0.69214	0.0431588
BCL2L14	371.148	3.37213	1.36e-12
BCL9	181.083	-0.86966	0.0386845
BCO1	555.539	1.47932	3.24e-07
BF1	5371.44	1.92305	8.50272e-14
BF2	29178.4	1.85658	2.49347e-11
BIRC3	9711.72	2.17431	1.22e-23
BLVRA	111.097	-1.36825	0.018104
BRIX1	498.478	1.15833	0.0014071
BST1	260.128	2.16693	4.71e-07
BTN1A1	600.156	0.850945	0.0286143
C10orf71	103.458	3.70806	8.92e-11
C16orf87	388.018	0.641318	0.0417697
C1QB	2609.84	1.04527	1.95e-05
C1QC	2902.28	1.47627	7.2e-10
C1QL2	76.3469	-1.72036	0.00782825
C1S	4190.19	2.5068	7.52e-19
C3AR1L	1056.93	1.39338	1.42e-08
C4orf48	206.438	-1.35716	0.00336234
C5	399.934	0.959515	0.000971749
CACHD1	208.316	-0.858818	0.0311939
CACNA1E	32.3196	3.06738	0.000653591
CACNA2D2	138.478	-1.73013	0.00656631
CADPS2	101.42	-1.84237	5.86e-05
CALCOCO2	2556.79	1.53492	9.41e-16
CAMK2D	1111.38	1.04326	6.16e-05
CAND1	1262.62	0.620972	0.0384192
CAPZA2	3874.33	0.624531	0.0032772
CASQ2	56.8353	-2.03084	0.0032066
CAT	475.806	-0.824706	0.00878101
CBL	845.11	0.626717	0.01932
CCDC13	733.043	0.670936	0.0208664
CCDC146	144.94	1.05814	0.0114429
CCDC93	784.882	0.574968	0.0346425
CCL26	6743.03	4.33098	1.04e-08
CCND3	1267.67	0.512726	0.0482175
CCR5	377.638	1.15404	0.000784396
CCR8	237.228	1.39828	0.00724467
CD164	3996.19	1.06448	5.89e-08
CD1b	404.476	0.939807	0.0409259
CD1d	151.862	-1.3033	0.0018428
CD248	423.564	-0.762282	0.0285166
CD300LG	425.193	1.36472	0.00346909
CD36	867.578	-1.26477	0.000470779
CD4	577.309	0.731163	0.0295423
CD44	2673.55	1.26397	4.73e-09
CD7	1400.61	2.23884	1.09e-14
CD86	140.514	1.71419	7.22e-05
CDH11	769.323	-0.818791	0.00053016
CDH2	2157.45	0.792195	0.0101798
CDH23	601.237	-1.41557	1.97e-09
CDK12	732.112	0.575329	0.0486169
CDR2	156.068	-1.31693	0.00526147
CEBPA	962.791	1.11468	0.0224252
CEBPB	923.887	1.77438	2.86e-08
CHAF1B	621.919	0.986658	0.000124288
CHD1Z	924.059	0.649035	0.041201
CHD7	745.48	0.609115	0.0208205
CHPF2	952.267	0.536291	0.0477918
CHST13	198.024	1.34938	0.024031
CIDEA	33.6589	2.16705	0.0133646
CITED4	1103.43	1.8005	1.31e-18
CKB	3824.89	1.31375	4.42e-09
CLCN5	2580.1	1.14076	5.71e-08
CLCN7	928.408	1.70367	2.26e-07
CLDN5	310.071	-0.949306	0.00171225
CLEC3B	2253.42	-1.75463	1.23e-07
CLIC2	2851.41	0.9659	0.000328266
CLTC	3738.82	0.744197	0.000745368
CMPK2	1378.43	4.65162	4.07e-55
CMTM6	278.898	1.12936	0.000806544
CMTR1	2258.44	2.38716	3.43e-39
CMYA5	527.792	0.968041	0.00448816
CNNM1	397.396	-1.60028	0.000349897
CNP	883.1	1.26045	2.57e-08
COL12A1	1276.54	-1.59727	2.14e-05
COL18A1	1329.17	-0.919892	0.000357486
COL19A1	106.927	-1.54781	0.000670318
COL22A1	736.636	-1.51179	3.7e-06
COL24A1	628.822	-0.901847	0.00999734
COL3A1	6222.47	-0.931083	0.00529762
COL4A1	8041.88	-0.695176	0.00102167
COL4A2	5438.67	-0.59379	0.0270623
COL4A3BP	576.85	1.72268	3.57e-13
COLEC10	340.332	-1.53388	0.000355031
COLEC12	712.32	-0.962408	0.00426859
COMMD8	580.278	0.855959	0.00131037
COPB2	2726.82	0.494415	0.0479384
CORO7	1465.59	-0.616941	0.00473819
CPLANE1	1036.5	0.82494	0.00387507
CRACD	404.122	-1.28745	0.00140581
CREB3L4	979.184	1.60132	9.2e-14
CREBZF	145.024	-1.70147	1.17e-05
CRELD1	273.916	-0.87168	0.0177497
CREM	411.359	1.60506	2.27e-07
CRIM1	482.202	-0.636486	0.0375663
CRIP2	322.704	-0.833949	0.0156012
CRY1	794.342	-0.528057	0.0437728
CRY2	771.783	-0.646571	0.0143515
CRYZ	129.414	-1.15549	0.0111593
CSGALNACT1	65.0519	2.71037	0.00154768
CTNNAL1	871.964	-0.992711	0.000697019
CTSB	15840.3	2.24096	9.77e-13
CTSC	5714.63	1.6972	4.58e-15
CTSD	4617.09	1.66781	3.51e-09
CTSV	4811.22	0.954406	0.000802234
CTTN	1075.09	-0.566273	0.0240964
CWC27	366.212	0.763324	0.0295241
CX3CL1	416.96	1.06347	0.0183232
CYB561A3	371.726	-0.684305	0.027217
CYB561D2	149.01	-0.983129	0.0490676
CYP3A4	262.573	1.95427	6.52e-05
CYP8B1	69.7853	2.40671	0.000200452
DACT1	555.565	-0.685811	0.0113755
DALRD3	1054.55	1.33376	1.1e-08
DAZAP1	1174.29	0.621175	0.0101798
DBN1	54.0808	-1.77379	0.014401
DCAF11	1643.23	0.812749	0.000473433
DCSTAMP	100.736	2.01613	0.023701
DDX27	1379.79	0.531387	0.0197195
DDX60	1361.79	5.47708	8.91e-105
DEGS1	1647.73	0.709893	0.000802234
DENND2A	921.411	-1.13585	1.33e-05
DLC1	446.847	-0.647289	0.0316824
DMXL2	240.994	1.0216	0.00868685
DNAJB4	389.93	-0.827054	0.00619001
DNASE1L3	1558.89	0.719921	0.00453571
DOK3	121.403	-2.083	0.00151191
DOT1L	697.453	0.764836	0.00375328
DRA	5535.29	1.13528	0.000263903
DRAM1	953.143	2.02108	2.06e-08
DTX3L	1676.45	1.74571	8.06e-17
DUSP15	54.3001	1.96695	0.00959189
DUSP16	306.426	1.30213	6.68e-06
DUSP6	323.201	-0.817424	0.0106416
DYRK2	193.947	-0.845807	0.0378154
EEF1D	7202.81	-0.964487	8.72e-05
EFNB2	137.378	-1.17579	0.00769288
EGFLAM	839.297	-0.855009	0.0210376
EGFR	155.206	-0.862372	0.0460909
EHD4	320.299	1.07666	0.00190483
EIF2AK1	611.691	0.84884	0.00088226
EIF2AK2	872.071	2.2901	1.07e-25
EIF3L	3943.64	-0.618931	0.0159984
ELL	466.978	0.777372	0.00871058
ELMO3	612.287	1.22689	1.36e-05
ENPP2	5657.33	-0.613095	0.0386845
ENPP3	109.49	1.62514	0.00495104
ENPP6	68.1869	-1.99001	0.000851461
EOGT	189.72	-1.03769	0.0156199
EPB41L3	342.619	1.70313	1.21e-09
EPB42	178.765	1.2739	0.0305631
EPG5	589.716	0.847317	0.00236046
EPRS	3262.7	0.546036	0.0193834
EPS8	164.448	1.61428	0.000733425
ERAP1	2242.04	1.82995	8.88e-14
ERBIN	1801.3	0.558469	0.0245031
ERMP1	468.224	1.62599	6.85e-10
ESAM	211.613	-0.806896	0.0478222
ETV6	914.244	0.856422	0.00215835
EXD3	353.966	1.42335	0.000151404
EXOC3	686.228	0.886091	0.00153626
EXOC3L	190.734	3.45455	9.27e-19
EXOSC6	192.554	-1.32429	0.000703584
EYA3	838.846	0.802405	0.000933783
EZH2	1191.2	1.19116	7.16e-08
FABP5	510.169	0.990241	0.00408467
FAM167A	107.212	-1.23172	0.0276932
FAM171A2	182.516	-1.68752	2.95e-05
FAM84B	39.5963	-1.87409	0.0336565
FAT4	242.122	-0.942052	0.0289659
FBXO18	816.372	0.834485	0.0264611
FCHO2	523.794	0.829704	0.00162849
FGD4	1841.53	0.500636	0.0304218
FGD5	642.08	-0.771237	0.00911657
FGF12	116.931	-1.79214	0.00187373
FGFR1	526.572	-0.911337	0.0055229
FGFR2	151.801	-1.32259	0.000799926
FKBP15	2165.09	0.844795	0.000177851
FLT3	211.96	-1.97125	2.77e-06
FMR1	980.186	1.01262	1.32e-06
FNBP4	2187.51	-0.488684	0.0409258
FOCAD	603.439	0.69745	0.03787
FOSL2	161.255	1.42862	0.000358834
FSTL4	134.055	-1.29381	0.0388742
FTH1	29379.6	1.29135	2.63e-05
FUK	541.596	-1.02063	0.00110047
FURIN	585.415	0.873519	0.0139024
FYB1	2726.23	0.990928	8.99e-08
GAA2	344.243	1.0502	0.0392203
GAB2	280.481	1.97988	1.71e-08
GABBR1	563.505	-0.878062	0.000477642
GADD45B	179.684	1.19025	0.00440975
GADD45G	269.304	3.04688	4.53e-15
GAK	724.412	1.14511	0.00012506
GAPDH	14809	0.706097	0.00158127
GBE1	218.299	-1.39354	0.007794
GBP4L	1600.06	2.75168	2.92e-15
GDA	229.898	2.41588	6.56e-12
GDF15	29.9408	2.94132	0.00248601
GFRA2	26.6768	-4.71929	5.74e-05
GIGYF2	4166.74	0.446957	0.0318036
GIMAP6	1122.98	1.9663	2.92e-22
GIMAP7L5	104.15	1.8765	5.45e-05
GINM1	1099.75	0.931357	4.7e-05
GK2	116.878	1.32453	0.00402572
GKAP1	183.551	1.72717	9.34e-07
GLIPR1	384.212	1.1626	2.75e-05
GLRX	162.977	1.50724	7.56e-05
GLTP	235.127	1.66303	5.25e-06
GNB1	4296.29	0.452917	0.0318036
GNG10	234.791	-0.870276	0.0175905
GNLY	3762.83	1.23939	1.07e-05
GPD2	608.985	0.596005	0.0373565
GPR137B	624.559	1.00773	7.33e-05
GRB10	583.649	1.44979	1.15e-09
GRIN3A	78.3995	-1.47262	0.0173115
GRM4	90.2132	-1.84103	0.000525926
GSPT2	1227.98	0.538055	0.0240087
GTF2IRD1	595.972	-0.621028	0.0491629
GUSB	893.779	0.656288	0.0220166
GZMA	1071.98	4.40026	1.67e-61
HAT1	546.91	0.709751	0.00977362
HAUS6	424.409	0.771163	0.0171375
HEBP1	1194.83	1.90123	3.21e-10
HELZ2	1356.28	2.84745	3.44e-43
HERC2	4110.67	-0.436949	0.04003
HERPUD1	664.349	-0.806724	0.0321499
HES4	180.108	-0.98101	0.0458583
HEXA	641.794	0.836066	0.0136072
HIP1R	800.435	-0.927045	0.000210647
HIPK2	1332.05	1.30842	7.67e-06
HIVEP3	751.073	1.34579	3.01e-07
HMCN1	177.454	-1.28044	0.0017272
HPGD	2139.39	1.47758	1.08e-09
HPSE2	144.523	-1.31078	0.0308
HSD17B8	195.282	-0.90977	0.0180437
HTR7	428.303	1.95737	6.18e-07
HTRA1	2487.96	1.09952	0.0018428
HVCN1	841.743	-1.71785	0.000117072
IFI35	1461.58	1.64066	8.14e-15
IFIT5	24749.4	5.85227	2.93e-91
IFNG	38.9579	5.27644	4.75e-07
IFNGR2	1075.13	0.636385	0.0118481
IFT80	776.991	-0.782152	0.00471549
IGF2	239.556	-1.34858	0.000194379
IGF2BP2	591.165	0.611598	0.0331242
IGF2BP3	545.665	0.978449	6.66e-05
IGFBP7	4535.04	-1.4164	2.05e-14
IGLL1	1604.8	-1.12324	0.0187901
IGSF1	920.107	1.19009	0.00413736
IKBKE	836.638	0.747035	0.00352292
IL10	28.5723	4.21049	0.000244088
IL10RA	374.946	1.70424	7.84e-10
IL17RA	1225.1	0.630619	0.00962031
IL17REL	243.212	2.69858	0.0327551
IL18	760.067	2.32489	1.44e-13
IL20RA	529.558	1.22961	5.26e-05
IL21R	404.838	1.57072	2.28e-07
IL22RA2	104.071	3.76896	1.35e-12
IL4I1	1187.36	4.68578	0.00526148
IL6ST	1602.5	1.87678	5.79e-16
IL8L1	59.8479	2.2719	0.0292143
INPPL1	780.369	-0.876385	0.00555483
INSR	417.388	0.846636	0.0113507
IPO4	167.293	-1.04587	0.0190382
IQGAP2	3380.97	0.959403	0.000102562
IRAK2	2078.67	0.497896	0.0353067
IRF1	2571.66	2.06489	3.47e-30
IRF2	870.444	0.564596	0.0262393
IRF7	1177.75	1.00651	0.00370531
IRF9	670.946	2.15378	7.49e-20
ISYNA1	493.725	-0.94392	0.00150155
ITGA3	588.78	-0.759369	0.00634116
ITGB1BP3	3206.21	-0.842464	0.000105147
ITPKA	170.817	0.914983	0.033771
JCHAIN	2957.77	-1.30486	4.86e-05
JUP	593.525	-0.775571	0.0172396
K123	2515.53	2.07544	3.14e-16
KANK3	1038.07	-0.738164	0.00796461
KCNA3	972.508	2.47934	2.64e-13
KHDRBS3	356.644	-0.706941	0.0323156
KIAA0513	446.44	-0.942678	0.0035139
KIAA1143	346.394	1.42547	0.00229585
KIAA1210	156.394	-1.63907	0.000513569
KIAA1217	909.69	1.03998	0.000593262
KIF20AL	475.508	0.771952	0.00917687
KIF5C	601.87	1.01296	0.0304218
KIF6	169.4	-0.888309	0.0436115
KIFC2	188.829	-1.27071	0.000470779
KLF9	164.362	-1.2195	0.0017702
KLHDC7A	39.0124	-2.10177	0.00720342
KLHL10	72.7529	1.6421	0.00326939
KLHL6	1027.48	-0.563419	0.0185417
KPNA7	33.8923	2.19172	0.0234303
KRT10	423.39	1.185	0.0171227
LACC1	222.004	1.61389	3.28e-06
LAMA5	1520.84	-0.747995	0.00809376
LAMP1	5635.72	2.03677	4.82e-27
LAT2	86.289	-1.94776	0.00259258
LCP2	2514.89	0.933562	5.37e-06
LDHA	6004.52	0.624125	0.00104155
LGALS1A	464.931	0.910306	0.0304218
LGMN	3136.47	1.42435	2e-09
LIPG	475.293	2.38085	1.52e-15
LIPI	403.798	4.58102	6.57e-40
LITAF	600.982	1.44744	6.2e-07
LMNB1	1071.64	0.862912	8.2e-05
LNPEP	990.672	0.63984	0.00585317
LNPK	344.442	0.760341	0.0254009
LOC100857191	3338.22	1.85561	0.0388174
LOC100857892	192.115	-1.01332	0.00741401
LOC100858360	30.5633	-2.19754	0.0190382
LOC100858381	272.982	3.96346	1.35e-29
LOC100858626	202.39	-0.904573	0.0175788
LOC100858919	802.587	0.700995	0.00436483
LOC101748032	135.36	-2.43081	8.99e-08
LOC101748775	387.285	1.02532	0.00441033
LOC101751171	80.4016	2.64103	0.0101954
LOC101752158	134.316	3.47752	7.45e-12
LOC107049174	25.0873	-3.0912	0.0492685
LOC107049469	655.773	1.09709	0.00391172
LOC107049666	944.787	-1.30834	8.87e-09
LOC107049717	327.473	-1.03494	0.00565886
LOC107050470	367.387	0.642198	0.0460041
LOC107051325	90.6319	-1.3581	0.0183464
LOC107053353	2767.59	1.39039	3.71e-12
LOC107054133	41.8528	-2.47934	0.0007381
LOC107055361	5517.86	3.62603	7.8e-56
LOC112530995	315.615	-0.829444	0.0104822
LOC112531056	1116.79	-1.00677	0.000477849
LOC112531347	390.89	-1.22724	0.0132911
LOC121106433	82.2658	5.18684	0.00534726
LOC121106434	451.257	1.83404	5.47e-11
LOC121106446	714.083	1.44075	3.25e-11
LOC121106505	170.449	2.49031	5.06e-12
LOC121107741	199.549	3.17247	3.42e-10
LOC121110055	162.466	1.1804	0.00253644
LOC415756	439.161	3.37246	1.35e-37
LOC416755	2672.85	0.708035	0.00599248
LOC416924	457.405	-0.703869	0.042268
LOC417192	228.696	3.47272	3.29e-16
LOC419112	690.125	1.3397	6.66e-08
LOC419333	1092.8	-2.19747	2.34e-10
LOC420107	24.1302	2.5967	0.0100256
LOC420486	37.354	3.6761	6.56e-05
LOC421285	368.389	0.992454	0.0244923
LOC422308	483.849	-0.993375	0.0318861
LOC427029	107.619	2.01332	2.14e-05
LOC429249	462.291	-1.00376	0.00976266
LOC429682	1198.49	1.30321	0.000141323
LOC769646	198.294	-0.925703	0.0361276
LOC769729	211.974	1.21125	0.0176996
LRP1	3596.01	0.806419	0.023884
LRP3	1010.13	0.743406	0.00181917
LRRC47	335.967	-0.672985	0.0418161
LRRC66	559.015	-0.743196	0.0135405
LRRC75B	38.2951	-2.57897	0.00299477
LRRC8A	799	0.701488	0.00626757
LY75	3283.12	0.674339	0.0055229
MACROD2	226.609	-0.83614	0.0328916
MAFF	184.088	1.69562	4.72e-06
MANBA	591.325	0.634811	0.0246051
MAP2K3	295.196	0.841289	0.0238895
MAP3K14	951.296	1.00595	2.34e-06
MAPK4	1033.66	0.87537	5.88e-05
MARCKS	619.516	0.699883	0.0233223
MARCKSL1	1573.75	1.37779	1.27e-08
MAX	350.534	0.788456	0.0213947
MCF2L	970.279	1.21524	0.000322367
MCL1	1174.06	0.743714	0.00423926
MCOLN2	263.232	0.953986	0.0106237
ME1	755.038	-0.89021	0.00127165
MERTK	2747.73	1.50065	2.15e-06
MEX3B	88.8793	-1.32031	0.0486759
MFSD11	521.048	1.38959	3.48e-06
MGAT5B	758.609	-0.840825	0.005624
MGLL	411.484	1.1335	5.86e-05
MHCY12	732.371	0.912453	0.000186152
MICAL1	3004.41	-0.582591	0.0127184
MICAL3	1582.75	0.69524	0.00122534
MICALL1	830.502	1.06653	0.000199971
MITD1	825.508	2.32636	7.86e-18
MMP2	1478.43	-1.24903	0.000120382
MOV10	2750.72	2.8819	1.14e-31
MPEG1	9772.07	2.13477	3.8e-18
MPL	250.05	-1.2857	0.000951891
MPP1	982.598	1.44352	8.94e-06
MRC1	257.99	-1.20244	0.000139319
MRGPRH	272.416	2.25639	3.71e-09
MRPS30	451.99	0.673395	0.0395264
MSC	442.196	0.912379	0.0189812
MSL1	712.23	-0.536199	0.0436115
MSN	11039.1	0.536506	0.00799347
MTHFD2	329.429	1.02557	0.00317055
MTMR14	402.46	1.39955	5.73e-07
MTR	942.183	-0.893477	0.00039324
MXD1	223.596	1.22379	0.00224923
MXI1	502.334	2.02887	3.72e-14
MYD88	846.569	0.897745	6.56e-05
MYH10	854.619	-0.949958	0.0061186
MYH11	9170.95	-0.742615	0.000108464
MYO1F	4298.92	0.791699	0.020714
MYO3AL	523.494	1.08545	0.00194809
MYO9A	597.682	0.99964	0.00108803
MYO9B	4229.31	0.419409	0.049526
N4BP1	1010.23	0.632939	0.0106416
NAALAD2	111.636	-1.32862	0.0324017
NACC2	183.367	0.898925	0.0268194
NARS2	259.135	1.52168	2.3e-05
NBN	607.877	1.4398	1.38e-08
NCF1C	1014.89	0.713807	0.00453571
NCF2	343.118	1.95459	3.01e-07
NCF4	1037.14	0.726234	0.00618657
NCKAP1L	1621.04	0.634064	0.0392928
NCOA4	2350.08	0.791245	0.00140581
NDC80	459.101	0.915003	0.00125208
NDUFAF5	125.971	-1.14917	0.0244693
NEB	404.911	0.790207	0.0486171
NEDD4L	26.2462	-2.67058	0.0213947
NELL2	10187.9	-0.950036	4.04e-05
NET1	2705.28	1.41169	6.83e-13
NEURL1	168.159	1.95891	2.12e-05
NFE2L2	1317.04	0.948433	0.00136633
NFIL3	362.972	0.836427	0.0183623
NFKBIA	1658.31	0.554154	0.0482175
NIF3L1	191.807	-0.896031	0.0248145
NINJ1	172.134	1.44892	0.000245037
NKIRAS2	391.672	-0.678154	0.0364896
NME2	3765.19	-0.715279	0.0436181
NOC2L	858.699	0.729108	0.00323344
NOD1	936.891	1.37668	2.72e-08
NOL6	422.596	0.967713	0.00940422
NOS2	2891.1	3.51267	1.44e-89
NOV	326.351	-1.20059	5.86e-05
NOX1	97.9964	-1.11563	0.0321499
NPNT	916.665	-1.31436	0.000807393
NR4A3	87.3989	1.32605	0.0176856
NRP1	1296.99	-0.956783	0.00782825
NRP2	1399.69	0.964409	0.00305303
NT5C3B	587.884	1.7052	7.49e-08
NTN3	55.5049	-1.4433	0.0423074
NTN4	372.1	-0.997702	0.000757663
NTN4L	180.978	1.71367	1.13e-05
NUB1	1701.77	0.799669	6.56e-05
NUGGC	1914.44	1.67707	7.11e-20
NUP107	1415.14	0.508173	0.0388174
NUP50	1218.87	0.602799	0.0126785
OGFR	1397.23	1.77935	5.47e-18
OGT	6310.14	-0.845898	5.09e-05
OLFML1	88.2192	6.90069	1.73e-10
OLFML2A	516.654	-0.796456	0.00509569
ORC1	435.687	0.891451	0.00936801
OSBPL11	659.291	0.599488	0.0444332
OSTM1	473.434	1.44877	3.36e-08
P2RX1	831.76	-1.19775	2.45e-05
P2RX5	1193.48	-1.14692	0.000267177
P2RY6	568.23	0.793873	0.0111735
PALD1	1696.31	-0.941933	0.000196369
PALLD	848.046	-0.803847	0.000377265
PARP12	1634.4	1.74819	3.02e-11
PARP14	3378.79	2.07928	4.65e-33
PARP9	1804.43	2.4768	3.82e-41
PAX5	87.3866	-1.74345	0.0357981
PCASP2	1523.78	-1.61505	3.8e-14
PCASP3	525.606	1.23312	1.85e-06
PCBP4	48.5999	-1.52831	0.0369808
PDCD10	657.86	0.650487	0.0139944
PDE1C	269.281	-1.24447	0.000152307
PDE4B	357.97	1.21924	9.39e-05
PDE5A	366.988	-0.671266	0.0369808
PDLIM7	296.518	-0.891714	0.0125163
PDXK	762.052	1.2955	1.19e-08
PDZRN4	74.0861	-1.26563	0.0395704
PEAK1	290.488	-0.76279	0.0353499
PEPD	2811.71	0.705116	0.000835943
PFKP	2816.55	1.52501	9.21e-14
PGAM1	2516.55	0.591092	0.00596973
PGAP1	392.135	1.6282	6.83e-08
PGD	2085.12	0.487852	0.0431659
PHACTR3	134.406	2.46638	3.68e-10
PHEX	144.019	-0.911565	0.0464244
PIK3C2B	315.055	-1.40299	5.46e-07
PIK3CB	671.651	0.695835	0.00746536
PIK3CD	2091.39	0.725532	0.00416426
PIM3	660.933	1.08299	1.99e-06
PINLYP	974.358	0.731317	0.0171227
PITPNA	702.963	0.608439	0.0222226
PITPNM2	717.545	-0.717131	0.00633585
PKLR	5517.02	0.769413	0.00121639
PLA2G4A	995.2	1.79345	3.02e-11
PLA2G6	685.454	1.75701	4.09e-11
PLA2R1	2306.72	1.8352	6.29e-11
PLCXD1	1037.78	1.41883	4.73e-09
PLEKHA5	363.838	0.858176	0.0177007
PLEKHA7	68.0315	-1.38701	0.0437088
PLIN2	1324.22	1.7205	6.34e-19
PLOD1	2652.66	1.12143	2.9e-09
PLS1	25.0083	2.52376	0.0370681
PLSCR1	1910.9	1.281	4.4e-11
PLTP	119.994	-1.2223	0.0193122
PML	761.134	2.6669	2.16e-23
PNPLA3	484.713	-1.1808	0.0197195
POC5	233.131	1.26468	0.000806544
POLDIP3	1171.84	0.873996	0.00016677
PPP1R19L	309.679	-0.727477	0.0375744
PPP1R21	770.702	0.627392	0.0369883
PPP2R2B	181.822	-0.937502	0.0257921
PPWD1	549.34	0.908878	0.0133525
PQLC2	242.121	1.31064	0.00569456
PRDM1	154.464	1.92996	4.05e-07
PRIMPOL	230.597	0.81752	0.024031
PRKCD	1073.8	0.758737	0.00425723
PRKG1	113.627	-1.05396	0.0288194
PROCR	42.1071	-1.62874	0.0346425
PROKR1	223.961	-4.45374	0.00253842
PROS1	2226.06	-0.546561	0.0217371
PRR5	331.072	1.22642	0.000643062
PRSS23	450.043	-1.26763	0.00885149
PSAP	25049.9	1.03442	2.42e-05
PSMA3	2003.19	0.636116	0.0037207
PSMA5	913.341	0.810031	0.000404879
PSMA6	1749.69	0.756459	0.000311806
PSMD1	2230.69	0.893292	2.81e-06
PSMD11	823.259	0.558713	0.0388174
PSTPIP1	922.78	1.20593	1.16e-07
PSTPIP2	1468.86	2.65014	3.52e-48
PTAFR	617.584	1.16861	2.3e-05
PTGFRN	411.465	0.802062	0.00534574
PTGR1	649.077	0.816174	0.00997748
PTPN2	1457.67	0.909258	3.43e-05
PTPN5	19.4714	-3.1925	0.00907621
PTPRB	890.793	-0.692793	0.00965689
PTPRC	11049.5	0.614143	0.0115467
PTPRD	69.7867	-1.49794	0.0395264
PTPRK	219.8	-0.983689	0.005624
PTPRM	393.468	-0.877557	0.00841812
PTPRS	1806.09	-0.71269	0.00780635
PTPRVP	184.84	-1.21646	0.00707558
PTPRZ1	67.4354	-2.05848	0.00122886
PUM3	586.566	0.86528	0.00597145
PURA	500.647	0.822027	0.0158367
PWWP2B	447.084	0.660276	0.0241082
PXDN	288.37	-1.07173	0.00294058
PXK	789.554	1.13283	5.44e-07
QRFPR	20.0427	2.40387	0.0328106
RAB32	238.335	0.998965	0.0207868
RABEP1	960.011	0.758184	0.00229585
RACK1	5636.84	-0.565793	0.00976266
RAI14	1288.33	-0.594917	0.0192465
RALGAPA1	739.07	-0.671348	0.0112618
RALGPS1	78.8849	-1.80987	0.000788108
RAMP2	473.892	-0.966695	0.001637
RANGAP1	1271.36	0.67634	0.00727393
RASA1	706.053	1.00324	0.000901529
RASAL1	81.6597	-3.67558	1.01e-09
RASGEF1A	775.424	0.692764	0.00846168
RASGEF1C	1271.01	-0.597371	0.0177188
RBM10	6532.67	-0.511668	0.00996627
RBM20	2304.71	-0.868926	0.0114429
RCOR1	429.039	0.690128	0.0207113
RERE	1008.41	-0.892369	8.66e-05
REST	2614.33	1.21624	3e-06
REXO2	769.138	0.640009	0.012561
RFC1	1738.07	0.524329	0.0317982
RFKL	145.346	0.954647	0.0262564
RFX2	122.879	1.27865	0.010328
RGL2	304.3	-0.77325	0.0220297
RGS10	314.028	0.988251	0.00585317
RICTOR	597.624	1.18288	1.71e-05
RIN2	2756.73	0.673876	0.0215431
RIN3	1419.88	0.93869	5.72e-06
RIOK2	402.045	0.739181	0.0418846
RIPK1	1260.9	1.35518	2.76e-09
RIPK2	314.846	1.11169	0.00234169
RIPK3	262.041	2.02674	1.04e-05
RLTPR	278.061	-0.833738	0.0304218
RNF19A	800.931	0.715887	0.00529762
RNF19B	481.759	2.97256	5.27e-26
RNF207	39.4812	-2.12144	0.00678599
RNF213	10727.1	2.91191	1.31e-29
RNF216	520.382	1.23298	3.01e-07
RNFT1	386.928	1.00479	0.000421751
RP1	151.322	-2.01095	1.24e-06
RPL13	11768.6	-0.705353	0.0113755
RPL18A	5881.95	-0.707518	0.00234725
RPL19	7000.3	-0.494744	0.0483926
RPL3	17941.9	-0.630885	0.0273167
RPL34	4699.24	-0.757106	0.00644779
RPL35A	4332.66	-0.579737	0.0100256
RPL4	13386.7	-0.704698	0.00297106
RPL5	14570.9	-0.854976	0.000431198
RPL6	12849.4	-0.54223	0.038784
RPL7	11664.4	-0.678572	0.0193122
RPL9	8893.78	-0.598011	0.0395704
RPLP1	2204.84	-0.828756	0.000548733
RPS11	6349.3	-0.777408	0.00358535
RPS15A	8948.86	-0.697134	0.0175788
RPS2	9518.34	-0.769912	0.0017119
RPS3A	19197.5	-0.765325	0.000492034
RPS5	4490.31	-0.847348	0.000395896
RPS6KA3	2111.43	0.470331	0.0438832
RPSAP58	11263.4	-0.743036	0.00379426
RREB1	482.079	0.690275	0.0318036
RRM2	879.291	0.761362	0.00425723
RRN3	560.935	-0.684053	0.0373874
SAFB2	1465.46	-0.577981	0.00897016
SAMSN1	772.781	1.1507	0.000150556
SASH1	2065.39	1.29586	2.11e-11
SAT1	2896.59	0.823882	0.00445071
SBNO2	1810.7	0.887558	0.000723814
SCAMP1	441.863	0.906563	0.00160289
SCAMP2	649.932	0.686643	0.00977362
SCARF1	2089.27	-0.662728	0.00457848
SCD	78.881	1.495	0.0400764
SCN1A	111.5	6.49057	7.78e-12
SCN5A	34.2735	-2.13475	0.0117077
SCNN1D	35.9423	3.92681	4.75e-05
SCUBE1	85.2586	-1.63201	0.0131853
SDC4	477.345	2.28108	2.33e-17
SDCBP2	42.6987	-2.2668	0.0195733
SELENOM	210.926	-0.997279	0.00526594
SEMA3G	224.765	-1.55307	9.22e-06
SEMA5A	767.606	-1.17932	0.000657085
SEMA5B	172.946	-1.03685	0.0109582
SEMA7A	915.133	1.46576	4.09e-09
SEPT14	841.765	0.766088	0.00586918
SEPTIN8	1047.2	1.10115	0.00012506
SERINC4	51.5099	-2.02669	0.00200388
SERPINB1	165.173	1.60352	7.76e-05
SERPINF2	131.783	0.942493	0.0491827
SERPING1	1618.09	2.88448	4.64e-14
SETDB2	1248.89	1.85434	2.04e-16
SH3PXD2A	647.431	-0.730076	0.0112258
SH3TC1	536.083	-0.954218	0.000252361
SKIV2L2	1218.44	0.750035	0.0188896
SLA	1694.36	0.955729	1.17e-05
SLC11A1	758.434	1.20598	0.00782825
SLC12A9	748.264	0.951608	0.00604345
SLC16A10	125.492	-1.41089	0.0176996
SLC1A4	431.241	0.911122	0.0240087
SLC23A1	20.6287	-3.29198	0.0193834
SLC25A12	507.234	-0.887862	0.00102115
SLC2A11L5	126.995	-1.17457	0.0198627
SLC2A12	99.8781	-1.10093	0.0311939
SLC2A14	1455.85	0.808101	0.000460994
SLC30A9	297.689	0.825729	0.0112618
SLC31A2	158.69	1.19901	0.0169591
SLC35F6	435.542	1.20787	0.000324703
SLC39A6	285.189	-0.785323	0.0276003
SLC40A1	3278.52	-1.34283	1.72e-08
SLC41A1	398.357	0.793693	0.00930325
SLC6A14	382.816	1.60317	0.000159237
SLCO4C1	89.1805	1.79937	0.00494686
SMC2	3657.3	0.719922	0.0230166
SMC5	1104.87	1.0862	2.63e-05
SMC6	967.143	0.682989	0.00297106
SMCHD1	3937.05	1.77404	2.3e-25
SMCR8	588.748	0.687674	0.045002
SMOX	389.871	-0.971993	0.000651215
SMPDL3A	196.656	1.11586	0.00458792
SNAP91	202.745	-1.2946	0.00191327
SNED1	750.428	-0.970183	0.00948517
SNRNP200	3006.47	0.63169	0.00591746
SNTB1	736.904	0.991181	3.67e-05
SNX10	774.29	2.77259	1.49e-28
SNX18	242.705	0.903496	0.0113814
SNX25	934.677	-0.617333	0.0219673
SOCS1	531.574	2.66863	4.51e-30
SOD3	225.862	1.42982	0.0211438
SOWAHC	645.481	0.726568	0.00809105
SPHK1	312.168	1.45415	2.78e-05
SPHKAP	54.3624	-2.25311	0.000643062
SPTBN1	8567.12	-0.593363	0.00514461
SPTLC1	628.238	0.981527	0.000193502
SRC	494.225	1.00259	0.000223828
SRGAP2	668.715	1.39883	8.42e-06
SRP19	589.299	0.800779	0.0208664
SRSF5	941.154	-0.742259	0.00103064
ST14	520.706	0.630845	0.0485476
ST5	1063.44	-0.77977	0.00800306
STAB2	968.232	-0.865478	0.000926898
STARD8	701.443	0.735939	0.0130034
STAT2	821.64	1.94061	2.05e-20
STBD1	50.2856	1.82634	0.0109436
STEAP3	108.863	2.03134	0.000154376
STIL	277.466	1.3065	0.000408278
STIM1	737.456	0.768667	0.0068773
STK17A	202.77	-1.89158	5.31e-05
STK40	580.588	0.849775	0.0164124
STOML1	669.272	1.80771	3.31e-13
STX12	715.566	1.16987	8.39e-07
STX7	489.358	-0.959997	0.00264097
SUCNR1	76.2473	2.97501	1.2e-05
SULF2	1681.61	-0.999242	7.96e-06
SUPT6H	2433.69	0.48269	0.0431659
SUSD1	398.847	1.317	0.00110192
SUZ12	978.609	0.792342	0.00121639
SYBU	108.41	-1.32782	0.0115372
SYTL1	294.722	-1.09931	0.00322896
TACC3	2423.22	1.06858	1.9e-08
TAP1	1844.39	2.13345	8.15111e-24
TAP2	1782.88	1.8073	6.03771e-14
TAPBP	1395.27	1.27133	1.81348e-08
TARS	1106.46	0.95795	0.000207963
TBC1D5	624.403	-0.570144	0.0435699
TBX3	498.893	-0.794679	0.0032066
TBXAS1	663.11	0.776141	0.0043375
TCIRG1	976.085	1.46114	1.33e-05
TDRD9	595.26	1.03516	0.0167954
TENM2	146.902	-1.54845	8.48e-05
TERB2	35988.1	1.71653	7.48e-12
TES	280.539	-0.990057	0.00205645
THBS2	99.5053	-1.29613	0.0327791
THEMIS2	869.25	3.40156	5.99e-27
THY1	49.3673	1.87297	0.0204498
TIFA	200.923	2.21381	8.78e-08
TLDC1	212.295	1.39474	3.78e-05
TLL1	99.0097	-1.07679	0.0388689
TLN1	4552.3	0.884942	0.00122762
TM4SF19	73.3973	4.46515	5.51e-12
TMBIM4	1063.63	0.996094	4.68e-06
TMC6	3733.2	1.29934	8.87e-09
TMEM108	75.3331	-1.23855	0.0316824
TMEM140	608.613	1.60085	5.73e-08
TMEM168	616.884	1.43525	2.01e-10
TMEM173	209.658	1.78217	2.42e-07
TMEM189	402.843	0.631882	0.0384733
TMEM200A	89.1382	-1.58368	0.00514314
TMEM64	317.824	-0.916718	0.00514486
TMTC1	328	-1.03868	0.00542001
TNFAIP8	633.801	0.88387	0.000542181
TNFRSF11A	395.25	1.4593	7.12e-08
TNFRSF13B	30.1441	-2.6701	0.0133646
TNFRSF18	223.856	1.77917	2.35e-08
TNFRSF1A	1382.28	1.0074	0.000123131
TNFRSF21	1900.51	1.08422	1.97e-05
TNFRSF9	317.918	0.801877	0.0468788
TNFSF10	424.127	1.8302	1.18e-12
TNFSF13B	361.248	0.879468	0.0404507
TNFSF8	92.815	1.39812	0.0113755
TOB1	442.885	-0.698008	0.0191883
TOLLIP	591.806	0.635273	0.0397915
TOM1	6487.18	1.01524	0.00150155
TOP1	2954.88	0.554794	0.0131961
TOR1AIP1	860.388	0.706599	0.00335442
TOR4A	809.344	0.87585	0.0026499
TOX2	122.098	1.01548	0.0283777
TP53INP1	267.387	-0.954388	0.00574865
TPI1	3152.36	0.477505	0.029125
TRAF2	723.585	0.717071	0.00590937
TRAF3IP3	896.387	-0.863349	0.0209586
TRAFD1	1708.69	1.9875	2.58e-28
TRAPPC13	322.145	0.787904	0.0230777
TRERF1	813.235	0.738525	0.00440975
TRIM25	1039.85	2.14772	1.55e-24
TRIM41	509.03	0.703732	0.0154088
TRIM66	156.969	-1.55804	6.16e-05
TSC22D4	1240.99	-0.641909	0.00905047
TSHZ3	156.121	-0.972772	0.0497688
TSPAN14	288.072	0.770013	0.0242475
TSPO	202.536	1.0334	0.023701
TSPO2	167.164	2.037	0.00174139
TTC1	498.968	0.649685	0.0464244
TTC31	832.988	1.58684	2.35e-14
TTLL9	106.218	1.84615	0.000583893
TTYH1	476.195	1.12642	0.00456833
TUBB2B	269.07	1.22854	0.000240302
TUBB6	1866.6	0.764637	0.00461491
TWF2	1733.94	0.625727	0.0163061
TXLNA	932.276	0.622709	0.0206526
TXN	1277.93	1.07316	1.34e-07
UBA2	1805.03	0.702104	0.00226148
UBA7	481.541	-0.677935	0.0183249
UBAP1	183.112	1.09945	0.00519937
UBASH3A	953.836	0.890122	0.000665074
UBE3C	481.173	0.692958	0.0155973
UBQLN1	933.458	0.540843	0.0318036
UBXN2A	525.015	0.809007	0.00570303
ULK2	1187.46	-0.632649	0.0257897
UNC79	149.001	-1.55112	8.57e-05
USHBP1	392.494	-0.896611	0.00185014
USO1	1345.98	0.537514	0.0265836
USP16	1133.44	0.664245	0.00452924
USP35	230.394	1.63786	0.000119097
UST	219.936	-0.95852	0.0459256
UVRAG	573.43	0.933438	0.00031679
VARS1	570.563	-0.76354	0.0114761
VCAN	684.746	2.85877	0.0070839
VCPIP1	719.198	0.691327	0.00937902
VDAC1	746.329	1.27374	2.6e-06
VEGFRKDRL	2358.28	-1.2698	5.25e-06
VLDLR	3062.95	0.714358	0.000774292
VMP1	1378.08	0.836469	7.02e-05
VPS4B	1002.55	0.547413	0.0305208
VPS54	719.178	1.35006	4.02e-07
VSTM4	290.943	-1.16903	0.00019683
VWA5B1	39.1057	-1.83944	0.0193834
WBSCR27	94.9333	-1.4527	0.0085839
WDR36	1087.48	0.86176	0.0347412
WDR7	368.403	1.21024	9.04e-05
WNK2	35.1929	-2.04719	0.023884
WNK4	195.165	-0.986508	0.022589
XCL1	708.688	1.13531	0.0180902
XDH	459.131	4.60036	9.46e-28
YARS	598.849	0.702001	0.0115991
YBX1	8906.48	-0.654064	0.0042358
ZAP70	678.816	0.663056	0.0100256
ZBTB32	143.95	-1.85331	1.81e-06
ZBTB32	211.194	-1.7633	3.02e-06
ZC3HAV1	1628.28	2.26784	9.6e-28
ZCCHC11	2863.8	1.65106	1.13e-22
ZDHHC20	441.103	1.13329	0.000458948
ZDHHC4	77.9784	1.24789	0.0481697
ZNF362	609.4	-0.633011	0.019504
ZNF488	343.19	-1.14069	0.00210189
ZNF608	302.022	-0.86696	0.0424709
ZNF692	570.189	-0.652825	0.017111
ZNF821	367.239	-1.02537	0.000356817
ZP1	807.174	2.50007	4.31e-18

## Sheet: Data7
Supplementary Data 7:Results of Differential Gene Expression in Chickens Before and After Infection with E. coli Disease
	baseMean	log2FoldChange	padj
44G24.1	4.92181	4.37797	0.00150904
A2ML4	22.3639	-1.69358	0.0193843
A4GALT	153.739	0.680862	0.00952316
AARS2	388.286	-0.575283	0.000632115
ABCA3	1280.57	0.836316	2.81e-05
ABCB6	288.387	-1.34227	0.00585047
ABCC3	1495.18	-0.67563	4.8e-06
ABCC5	2150.17	-0.435426	0.00267199
ABHD6	136.174	0.827517	0.0217326
ABR	785.252	0.648859	0.000158505
ACACA	618.595	0.659974	8.38e-05
ACO1	1318.68	1.10816	2.24e-14
ACSBG2	763.443	1.41068	1.39e-07
ACSL3	397.233	0.426971	0.0104939
ACSL6	688.162	-1.16565	0.00661904
ACSS2	2265.4	0.747652	5.29e-06
ACTN1	8274.99	0.914936	0.000411015
ACVRL1	51.5099	1.70711	0.0166365
ADAL	1885.03	-3.11481	4.29e-30
ADAM11	93.0115	-0.661435	0.0352644
ADAMTS3	135.109	-1.63312	3.59e-11
ADAMTSL1	6.64565	3.28722	0.00699486
ADAMTSL2	167.069	1.52409	7.95e-12
ADAP1L	158.924	0.612098	0.0488981
ADD3	4110.99	-0.473377	0.00128691
ADGRA3	170.069	0.797919	0.000200232
ADGRL2	27.356	2.74563	0.000537311
AFDN	41.8639	-1.04585	0.0211632
AFF2	190.513	0.622995	0.00514993
AFF4	1955.5	-0.54333	0.00942036
AFG3L2	1022.83	-0.463824	0.00368191
AGFG1	2975.61	-0.928336	8.61e-09
AGL	1244.61	-0.459479	0.0107048
AGTPBP1	307.726	0.830374	0.000718311
AK2	4919.68	-1.58199	3.65e-22
AK3	227.16	-0.71106	0.00348159
AK8	20.4691	-1.70017	0.00479926
AKAP6	34.3804	1.90393	0.00166863
AKNAD1	32.8259	-1.11541	0.00377769
AKR1A1	524.927	1.21547	8.93e-07
ALDH6A1	669.793	-0.906742	3.94e-11
ALDH7A1	806.061	0.487935	0.00331126
ALMS1	1577.28	0.300593	0.00468837
ALOX5	534.895	0.867234	0.0115601
ALPK2	123.503	2.16588	3.85e-08
AMER1	143.937	0.798523	0.0216569
AMOTL1	28.0142	3.43641	4.1e-08
AMPD3	2396.19	-1.18313	1.17e-05
ANGEL1	591.717	-1.05668	1.26e-10
ANKRD12	1174.73	-1.00892	2.97e-08
ANKRD26	178.739	-0.750852	0.00329521
ANKRD27	560.603	-0.968916	1.88e-06
ANKRD28	832.204	-0.558358	1.05e-06
ANKRD50	67.7622	-1.22096	2.52e-05
ANO3	36.6177	1.18014	0.0175878
ANP32A	2690.46	-0.876638	6.16e-07
ANXA1	7423.74	0.961226	0.000623085
AP5M1	828.965	-0.791346	0.00112328
ARAP2	310.448	0.974981	0.00238698
AREL1	578.69	-0.589899	0.0334785
ARF1	2208.13	0.767227	1.23e-05
ARFGAP3	1308.2	0.77228	7.84e-05
ARHGAP20B	37.4705	0.992838	0.0262205
ARHGAP33	70.2527	0.893174	0.00901062
ARHGEF12	1291.3	-0.641725	0.0158716
ARHGEF28	582.432	0.597815	0.0070385
ARHGEF6	1132.05	0.682232	0.000223818
ARHGEF7	128.531	0.6441	0.00297331
ARID5A	73.1299	1.90318	1.56e-08
ARL6IP4	291.507	-0.551477	0.0484951
ARMC6	689.826	-0.701193	3.38e-08
ARMH3	1177.6	-0.567763	5.19e-05
ARSB	1511.1	0.709128	0.0171219
ASB5	94.4958	1.05093	9.92e-05
ASB9	286.73	-1.31893	1.08e-13
ASCC2	612.571	-0.705259	5.2e-05
ASPM	5344.89	-0.708051	0.000324433
ATE1	537.572	-0.428112	0.0109777
ATG13	531.327	-0.530486	0.0259603
ATG2A	988.066	-0.445573	0.00487752
ATP10A	754.651	1.16672	1.1e-05
ATP10D	390.114	1.99825	6.61e-15
ATP11B	1158.79	0.521151	0.0162139
ATP11C	2145.66	-0.471041	0.0306334
ATP13A2	954.754	0.984086	0.000802253
ATP13A3	1361.04	0.909568	2.16e-05
ATP2A3	1248.71	0.840378	0.00118596
ATP6V0A1	1043.65	-0.491635	6.1e-05
ATP8A1	592.316	1.13396	3.12e-14
ATP8B4	347.483	1.41981	8.52e-08
ATP9A	153.493	1.15202	1.94e-05
ATR	1135.3	-0.474134	0.03664
ATRN	3217.74	0.769425	0.0011175
ATXN2	2422.44	-0.806932	1.63e-08
ATXN7L1	641.439	-0.57851	0.000123347
AXIN1	446.929	-0.613654	0.000426476
B3GALNT1	192.3	-1.50147	1.15e-05
B3GNT9	117.685	1.5572	0.000121091
B4GALNT4	122	1.51159	1.64e-06
B4GALT4	332.732	-0.799455	0.000106269
B4GALT5	576.359	-0.79384	6.21e-09
BACH1	3109.94	-1.55118	0.00030156
BAIAP2	55.1465	0.783242	0.0318961
BAK1	143.445	1.30855	0.00661914
BATF3	115.591	0.980507	0.00101833
BBS4	204.575	-0.761675	9.12e-05
BCAR3	22.4044	-1.21672	0.0382567
BCAT1	200.604	2.09067	1.15e-13
BCL2L14	142.652	0.887228	0.00780986
BCL9L	91.3124	1.12513	5.14e-05
BG1	654.78	-2.15335	7.7702e-05
BG10	1416.52	-2.64881	3.90723e-11
BG11	6642.89	-2.26027	8.69102e-11
BG2	1125.68	-2.24457	0.00209882
BG3	903.436	-1.68709	4.33401e-05
BG4	1015.78	-1.97832	7.59399e-05
BG5	136.841	-2.87395	1.41497e-08
BG6	62.5958	-3.03025	1.82814e-06
BG7	9.0424	-2.80396	0.0420908
BG9	900.767	-1.9501	9.20776e-05
BIN1	248.142	1.44716	1.53e-09
BLB1	29.7108	1.3521	0.0412148
BLVRA	732.667	-1.27401	1.31e-08
BMP2K	2208.96	0.446217	0.0055569
BRCA2	1110.7	-0.65511	0.00276039
BRD1	987.627	-0.460621	0.00467318
BRWD1	2312.92	-0.306625	0.0426682
BTAF1	3176.74	-0.706405	0.000828343
C10orf71	7.54047	1.87217	0.0316803
C12orf75	50.9818	1.1119	0.0144109
C1orf167	263.558	1.52133	8.94e-09
C1orf50	116.222	-0.685689	0.00190832
C1QB	767.097	0.926708	0.0256988
C1QBP	1123.14	0.59074	0.000962531
C1QC	852.212	1.20413	0.000626021
C2CD3	446.222	-0.967082	1.04e-08
C3AR1L	387.033	1.43975	6.1e-05
C5	308.86	-0.870497	2.04e-05
C7orf31	900.732	0.504962	0.0116521
C8orf59	153.224	-0.661348	0.0127532
CA9	19.0891	3.30218	4.81e-06
CAB39L	40.5748	-0.928863	0.0492905
CACNA1G	12.2891	-1.39138	0.0382821
CACTIN	1520.34	-0.582128	0.00262648
CAMK2D	246.141	1.17882	9.62e-07
CAMK2G	776.26	-0.560213	0.0220025
CAMKK2	175.2	1.12432	1.51e-09
CANT1	153.5	0.884681	0.0234327
CAPG	104.112	1.79854	0.0379187
CAPN14	2.30585	4.73981	0.0143993
CARD19	101.319	1.12546	1.71e-05
CASD1	356.997	-1.73828	4.92e-24
CASKIN2	38.7496	0.810481	0.0236672
CASS4	626.072	0.468086	0.0429916
CBR3	580.827	-0.886397	4.84e-05
CCDC117	197.296	-1.06337	1.72e-07
CCDC14	279.825	-0.490095	0.0160581
CCDC146	35.1298	2.25614	0.0033849
CCDC18	407.471	-0.522674	0.0461895
CCDC57	35.5123	0.938119	0.033696
CCDC82	321.149	-0.980944	1.37e-10
CCDC84	68.6882	-0.675615	0.0316227
CCDC88A	437.477	0.744711	0.00485818
CCDC88B	1636.44	0.726017	1.51e-05
CCL26	305.034	1.63006	3.48e-06
CCR5	519.94	1.09115	0.000545778
CD109	40.3454	2.44125	0.00157781
CD14	36.716	1.75014	0.00540913
CD164	852.753	0.91252	0.000121917
CD164L2	59.3979	1.42977	0.0259741
CD180	541.01	1.50085	5.91e-09
CD1b	227.269	0.862156	3.82024e-05
CD300LG	471.735	1.17962	0.000187071
CD36	778.757	-2.10787	1.51e-13
CD38	66.7205	0.779021	0.00665139
CD44	976.51	1.76417	1.25e-08
CD7	341.991	0.574762	0.0354225
CDC2L1	1598.87	-0.534571	0.00129857
CDC37L1	233.373	-0.697823	0.00187517
CDC42BPA	61.0297	1.12995	0.00202392
CDC42EP3	233.963	0.930104	0.00330734
CDC45	1169.04	-0.466252	0.0374442
CDCA2	791.458	-0.505906	0.0125176
CDH13	45.9208	1.15023	0.0090864
CDH23	804.422	-1.21959	0.00160356
CDK1	3499.17	-0.466461	0.00625727
CDK13	1358.01	-0.435814	0.00369807
CDK19	399.936	-0.726448	2.34e-06
CDKAL1	541.424	-0.566396	0.00957986
CDKN2AIP	566.259	-0.363908	0.0399447
CDV3	548.422	0.41013	0.0327679
CDYL2	636.557	-1.29713	8.24e-09
CEBPD	144.696	2.10875	0.0353523
CENPF	3125.42	-0.689145	0.00363781
CENPQ	381.792	-0.852458	0.000421709
CEP290	283.306	0.459113	0.0125586
CEP295	1010.97	-0.573992	0.00167538
CEP44	185.596	-0.532441	0.0098527
CEP57	733.404	-1.22821	1.37e-07
CEP63	485.755	-1.27888	1.03e-15
CEP85L	158.838	0.645826	0.00172723
CEPT1	417.121	-0.410541	0.0332918
CHCHD6	507.384	-1.29657	2.38e-16
CHD4	3088.22	0.320799	0.0271729
CHPT1	550.401	0.652236	0.0213537
CHST11	51.3327	1.19848	0.000394292
CHST12	288.059	0.69662	0.0104528
CHST13	198.268	1.44158	0.000373695
CHSY1	1586.73	0.420176	0.00187361
CIT	1102.77	-0.630629	0.00611567
CKAP5	3121.64	-0.458557	0.00982151
CLCN7	612.189	0.731486	0.000458489
CLIP2	90.254	0.555978	0.0169502
CLK1	1134.14	-0.451905	0.0136384
CLMN	11.2883	-3.57238	0.000585046
CLU	1225.99	1.43323	0.000814798
CMTM6	39.0988	1.20927	0.000603672
CMTR2	270.327	-0.739345	0.00483709
CNOT6L	1378.74	-1.16219	2.51e-16
CNTLN	90.3452	-1.26458	1.65e-05
COL23A1	960.975	-1.06933	4.66e-09
COL4A5	97.446	-0.608849	0.0372543
COPS8	310.848	-0.521656	0.01206
COQ6	366.101	-0.568679	0.000356908
CPEB2	65.3244	1.67524	2.62e-05
CRBN	232.524	-0.886832	9.65e-05
CREB3L4	1084.61	0.791925	0.000739382
CREBRF	614.209	-1.32537	2.16e-15
CRYBG3	1606.58	-0.572824	0.00461893
CSF1R	4527.06	1.35867	2.48e-08
CSF3R	3914.35	1.37819	0.000606088
CSGALNACT2	535.414	0.512543	0.0205601
CSMD2	37.1384	2.17487	0.000604419
CSPG4B	38.2558	2.64716	3.4e-09
CTC1	364.237	1.01748	6.01e-05
CTSG	1375.54	-0.791711	0.0196109
CTSZ	1110.6	0.835268	1.36e-05
CUEDC1	270.521	-1.47255	2.76e-05
CUL9	674.246	-0.416814	0.000755784
CYLD	619.978	-0.440135	0.0184995
CYP1A2	12.4545	1.88624	0.0211373
CYP2J21	232.802	1.59587	6.47e-06
CYP4B7	57.5076	-1.95029	0.0102153
CYP8B1	82.5095	1.4874	0.00138893
CYSLTR2	38.1047	1.89566	3.53e-05
CYTH4	300.984	0.888372	0.00294665
DAB2	1746.42	-1.21776	0.000471853
DALRD3	597.619	0.409705	0.0147486
DAPK1	897.192	0.744278	3.06e-05
DBNL	601.951	0.847587	0.025952
DCAF1	2013.18	-0.779137	1.17e-05
DCAF6	880.083	0.721487	0.0026835
DCP1A	264.126	-0.571754	0.0104567
DDB2	257.9	0.481365	0.0295194
DDI2	1381.24	-0.780703	2.97e-05
DDX5	14380.1	0.466365	0.000945971
DDX60	470.995	3.09987	4.03e-05
DEAF1	167.403	-0.639519	0.0015688
DENND4C	1138.87	-0.805456	0.00138609
DGKD	350.363	1.29142	5.82e-10
DHCR7	261.174	0.866939	0.00633347
DIAPH2	568.653	0.877801	5.58e-05
DIRAS2	32.1088	1.20805	0.0489592
DIRC2	186.705	1.078	9.64e-05
DIS3L2	349.421	-0.396859	0.0101286
DLG3	178.401	-0.670526	0.00920541
DMXL2	2116.1	-0.676104	0.000100255
DNAAF2	25.5449	1.63127	0.000212109
DNAH12	43.6585	0.79834	0.0292518
DNAH3	73.1716	1.48173	0.000146343
DNAJB2	516.449	-1.18428	0.0113702
DNAJB4	282.748	-0.750348	0.00101959
DNASE2B	943.176	0.815905	0.000384012
DNMT3A	412.74	0.725758	0.0232864
DOCK10	1949.5	0.63753	2.11e-05
DOCK11	1389.48	0.800889	4.67e-05
DOCK7	231.896	0.865098	1.76e-05
DOCK8	3657.97	0.796691	9.6e-06
DOCK9	277.395	1.08692	3.2e-09
DOT1L	2879.74	-1.01593	1.32e-05
DPH7	256.675	-0.704235	0.0061876
DROSHA	581.424	-0.64197	0.00277063
DSCAML1	166.964	-1.48669	3.1e-07
DTX4	254.085	0.955389	0.000358872
DUSP15	27.7012	2.11548	2.76e-05
DUSP16	23.4643	1.59344	0.00331771
DUSP22	625.495	-0.740626	0.00172241
DUSP3	134.301	-1.27134	0.000995974
DVL2	548.699	-0.402184	0.0290854
DYNC1H1	5680.43	0.557723	0.000324869
DYRK3	1459.23	-2.12228	1.45e-22
E2F8	1595.93	-0.546679	6.86e-05
E4F1	619.945	-0.410753	0.00667625
EEPD1	114.868	1.32397	6.74e-07
EFR3B	145.222	1.61602	8.87e-06
EHMT1	797.425	0.428977	0.0017722
EIF2AK4	1643.9	-0.542995	5.5e-05
EIF4E3	659.387	-1.67404	2.47e-10
EIF4ENIF1	792.445	-0.366141	0.0139617
ELF2	486.441	-0.537119	0.00200067
ELL2	439.6	-1.83969	1.18e-09
EMILIN2	45.1787	2.55836	4.93e-08
EML1	471.993	-1.29651	5.6e-06
EML4	304.891	1.18428	9.12e-08
EMSY	510.1	-0.325857	0.0248721
ENAH	364.69	-1.25041	1.52e-10
ENDOG	157.716	0.825264	0.00208036
ENTPD4	325.584	-0.459239	0.00825418
EPB41	4057.42	-1.67624	1.29e-11
EPB41L3	299.068	0.980351	0.000485188
EPC2	532.647	-0.557391	0.000767587
EPG5	914.24	-0.506279	0.00381669
EPN3	592.193	-2.05214	4e-06
EPS15	2228.07	-0.827184	4.09e-07
ERBIN	1011.66	0.913093	1.21e-08
ERGIC1	710.654	0.915196	0.000201038
ERN1	1324.86	0.802616	7.45e-08
ESAM	405.901	-1.97077	1.13e-06
ESCO2	432.448	-0.555807	0.00142811
ESRP2	13.2682	3.28402	0.00172241
ETFBKMT	600.441	-1.64782	2.28e-06
EXD3	146.167	1.03658	9.04e-05
EXOC6	608.471	0.464782	0.00720791
extensin-like	685.955	-0.377143	0.0339325
FAM117A	3007.56	-0.945487	0.00200067
FAM135B	5.66659	2.96227	0.00371071
FAM13A	262.066	0.658357	0.0180538
FAM193A	1307.73	-0.535938	0.000127567
FAM198A	6494.21	-0.311853	0.017502
FAM198B	9.5325	2.19693	0.0167275
FAM204A	543.673	-0.751838	1.47e-09
FAM20C	93.4015	0.979959	0.00188322
FAM35A	606.74	-0.651006	0.0081459
FAM57A	43.1353	0.878512	0.0468328
FAM65B	1552.88	1.16585	3.01e-10
FAM65C	2326.79	-2.35201	2.26e-26
FAM83H	542.983	-1.03441	0.0223105
FARP1	753.861	0.474212	0.00204617
FARP2	49.7921	1.22577	0.00216036
FBF1	1181.94	0.629057	8.43e-05
FBN1	70.849	1.44003	8.05e-07
FBXL17	117.921	0.636929	0.0164733
FBXO18	1065.15	-0.650638	1.31e-05
FBXO3	2188.1	-1.74219	3.28e-19
FBXO39	571.206	-0.486047	0.0250153
FCHSD2	137.95	0.699719	0.00205134
FERMT2	857.765	-1.03272	1.7e-05
FGD5	30.7207	-1.00838	0.0286428
FGF16	194.709	-0.734151	2.62e-05
FLI1	974.597	0.511465	0.00609407
FLNB	4416.37	1.13613	2.7e-10
FLOT2	3037.09	-0.514936	0.0337193
FMNL1	1775.27	0.792067	0.000764877
FMO4	3589.59	0.366857	0.0115001
FN1	8465.67	1.05266	0.000904554
FNBP1	1504.28	0.477455	0.0254805
FNDC3B	155.091	0.824214	7.34e-05
FOXJ3	562.366	-0.634684	0.000772476
FOXN1	35.6748	1.76447	0.000452312
FOXO4	345.79	-0.681637	0.000165817
FOXP4	92.6424	2.65236	7.98e-16
FRA10AC1	256.917	-0.430056	0.0127039
FRMD4A	7.4279	2.56053	0.00920342
FRY	654.365	0.656943	0.00211407
FRYL	5302.37	-1.2163	7.67e-10
FTSJ3	574.794	0.610894	0.000135701
FUT7	418.635	0.607015	0.0338338
FUT8	998.69	1.20222	1.42e-05
FXR1	4067.64	-1.52397	3.16e-19
FYB1	1554.59	1.16385	3.95e-10
FYCO1	620.289	-0.632861	0.000165531
FYTTD1	861.063	-0.506937	0.0156114
G6PC3	48.8867	2.25639	0.00914291
GAA2	1200.21	1.02033	8.38e-05
GAB2	32.6665	1.60543	0.000184794
GAPVD1	2217.37	-0.383192	0.0134347
GARNL3	1453.64	-0.434829	0.00370508
GAS7	77.4298	0.805754	0.0160158
GAS8	212.307	-0.618973	0.00226528
GCAT	17482.5	-1.51725	0.00475106
GCNT1	62.0689	1.47655	2.6e-06
GEMIN8	125.677	0.739753	0.024175
GKAP1	372.552	-1.15963	1.29e-11
GLS2	1068.36	-0.53812	0.0213847
GLT1D1	85.5656	1.27676	8.45e-06
GLTSCR1L	223.555	-0.564113	0.0198842
GLYCTK	139.165	-0.968328	0.0370505
GMCL1	746.636	-0.707794	0.0139617
GOLIM4	2209.53	0.694068	0.00605931
GPATCH2L	77.9432	-0.712608	0.0311429
GPATCH2L	119.119	-0.741829	0.00268021
GPC4	29.5664	1.06152	0.0290202
GPD2	298.559	0.941526	0.000194129
GPHN	137.986	-0.742651	0.00719156
GPNMB	135.364	-0.545245	0.0393476
GPR137C	39.0227	1.03903	0.00934237
GPR141	290.315	1.43436	6.95e-07
GPR62	39.381	1.19377	0.0487848
GPR65	277.848	1.37608	5.5e-08
GPRIN3	220.485	1.29586	7.74e-09
GPSM1	255.985	0.671714	0.00112302
GPSM2	1369.97	-0.732149	4.27e-08
GPT2	505.819	-0.843901	0.00190259
GRAMD1B	185.109	1.22113	7.45e-08
GRAMD3	45.9035	0.92997	0.00682135
GRAMD4	63.6492	0.997232	0.016163
GRHPR	38.7739	-0.852103	0.0227616
HBP1	1242.49	-1.13079	3.92e-13
HCLS1	1470.03	0.817355	0.000237254
HCN2	3748.51	-1.32285	7.55e-42
HEATR5A	1334.8	0.60559	0.000814798
HEG1	1723.34	-0.559254	0.0496753
HEMGN	999.043	-4.44083	1.4e-18
HEPHL1	104.989	2.31693	6.73e-08
HERC4	1834.56	-0.940368	5.1e-07
HEXB	1364.24	0.778362	0.00444885
HEXDC	187.021	-1.03162	1.03e-05
HIVEP3	249.125	1.75486	1.45e-19
HK1	1270.35	1.05217	7.13e-14
HM13	1466.2	0.731521	1.06e-05
HMBS	3491.27	-1.36852	2.87e-14
HMCN1	501.864	0.854438	0.0140879
HMG20A	335.379	-0.416763	0.0113723
HMMR	1484.44	-0.437126	0.00576174
HMOX2	175.438	-0.901269	0.000340854
HN1L	607.33	0.55688	0.0229557
HNRNPAB	4318.64	-0.882135	2.54e-07
HOOK3	268.917	0.767561	0.00124399
HP1BP3	577.179	-0.467079	0.00178316
HS6ST3	7.67688	4.43531	0.0171099
HSCB	202.616	-0.521934	0.0287739
HTRA1	53.129	2.61152	7.82e-07
HTT	1408.26	-0.44153	0.0104528
HYOU1	2700.99	0.985985	0.00140044
IBTK	2315.37	-0.76271	4.61e-07
IER5L	182.678	1.54377	0.00428897
IFFO1	104.065	0.485299	0.0452547
IFI30	1510.83	0.925342	0.044129
IFT80	599.546	-0.382657	0.0338743
IGBP1	468.683	-0.454415	0.00418327
IGDCC4	140.864	-1.22744	8.02e-06
IGF2BP2	134.635	0.534362	0.0480966
IGLL1	20919.5	1.81857	0.0258509
IGSF1	527.3	1.08471	0.00107127
IGSF3	42.9295	1.23319	0.0142335
IL17RA	1701.17	1.27119	1.52e-08
IL18	125.681	2.02892	4.24e-11
IL1B	15.0296	4.40173	0.000420609
IL1RAP	541.831	1.85346	7.2e-12
IL20RA	426.584	2.41574	8.16e-21
IL22RA2	114.476	4.46642	5.65e-21
IL4I1	1042.43	7.82022	1.73827e-51
IL6ST	244.924	0.966679	0.000270025
INF2	806.247	1.13651	3.54e-10
ING1	350.348	-0.538026	0.0176642
INPP4A	478.31	0.405525	0.0135922
INPP5D	2086.83	0.648205	0.000397856
INPPL1	115.033	1.25399	0.000295972
INTU	155.174	-0.72847	0.0141955
IP6K1	978.298	-0.595426	0.0254513
IP6K2	707.317	-0.704026	5.09e-06
IPCEF1	227.974	1.23081	0.000263858
IQCB1	231.106	-0.513409	0.0394547
IQGAP2	3556.93	1.315	8.24e-09
IQSEC1	184.845	0.688068	0.00769305
IRAK2	1169.97	0.53104	2.47e-05
IRF2	1304.27	-1.0338	1.55e-08
IRF5	141.08	1.78393	0.000129021
ISCU	350.73	-0.443437	0.00524958
ITCH	1078.93	-0.994787	6.82e-08
ITGA2	171.984	0.912277	0.00972873
ITGAD	3055.11	0.739635	0.0384082
ITGB2	5029.78	0.835973	0.000108292
ITPR1	190.709	0.934335	0.000202642
ITPR2	1622.34	0.746911	0.000119914
ITPRIP	573.836	1.36261	4.56e-10
IVNS1ABP	1281.44	0.345749	0.00769305
JADE1	924.417	-1.24501	1.74e-15
JAKMIP2	45.0429	1.2606	0.0165619
JMY	72.4354	-1.36983	2.01e-07
JPH1	130.575	-1.94484	2.08e-11
JUND	77.7171	2.28772	0.00529483
KANK1	18.7039	2.40425	3.06e-05
KANSL3	716.531	-0.453032	0.00867844
KAT5	575.006	-0.538557	0.0353182
KAT6B	973.595	-1.08556	8.89e-10
KAT8	1017.08	-1.27687	6.14e-05
KCNN2	28.2162	-1.44111	0.000629298
KCTD12	39.5113	3.04593	0.00386917
KCTD20	1914.3	-1.32038	1.35e-10
KDM1B	1192.07	-0.537023	0.0307496
KDM3A	2278.48	-0.376132	0.0444877
KDM3B	1368.51	-0.351567	0.024343
KDM4A	1548.84	-0.743009	4.31e-09
KDM5A	1147.56	-0.39809	0.00237304
KDM6A	2135.13	-0.551366	0.000932481
KDM7A	1682.34	-1.17449	1.2e-09
KEL	2107.71	-1.97204	2.47e-13
KIAA0895L	43.8589	1.0893	0.00545954
KIAA1147	352.51	0.715531	0.0250153
KIAA1217	69.8858	1.61426	0.00507554
KIAA1468	1026.51	0.818543	0.000391156
KIAA1671	2164.79	-1.65286	4.79e-18
KIAA1755	15.2588	2.13145	0.0354102
KIAA2026	1037.72	-0.537029	0.000426024
KIF18A	786.086	-0.583631	0.0124329
KIF20AL	356.9	0.948361	0.000289421
KIF24	163.261	-0.899759	0.000168644
KIF4B	3278.17	-0.456479	0.0131963
KIFC1	1576.37	-1.2397	0.00679876
KLKB1	145.623	0.696196	0.00453062
KMT2C	5490.96	-0.62214	0.0130421
KMT2E	2838.32	-0.459185	0.00339971
KMT5B	932.559	-0.662905	8.65e-05
KRT80	20.5155	-2.8409	1.53e-05
KTN1	1151.99	1.251	1.86e-08
L3MBTL4	136.742	0.526744	0.0258365
LACC1	59.0842	2.00775	1.43e-06
LARGE2	35.1524	0.95451	0.0216447
LARP1	2447.6	-0.500573	0.0234591
LARP1B	3231.7	-1.25342	6.39e-10
LARP6	101.114	-1.04738	0.00903753
LATS2	138.452	0.824514	8.5e-05
LBR	5305.65	-0.598489	0.000944751
LCN15	10.0617	2.53243	0.00889781
LDHA	14367.4	1.29334	2.77e-06
LGALSL2	813.583	-1.70977	2.86e-15
LGMN	1384.4	0.706775	0.00236522
LGR6	77.1	-1.1823	0.0384082
LIG4	121.657	-0.701905	0.0347578
LIMA1	48.7507	1.85474	3.91e-06
LMBR1L	450.022	-1.25373	0.00773421
LNPEP	1431.09	0.717178	1.85e-05
LOC100857191	7.93638	2.2716	0.0199546
LOC100857883	336.225	0.949079	0.00312526
LOC100858260	286.77	-1.00174	0.00340012
LOC100858386	258.989	-1.22885	0.00176145
LOC100858919	1064.46	0.86106	0.000775077
LOC100858941	41.3388	2.84279	1.03e-05
LOC100859696	20.9905	1.87008	0.0425814
LOC101747554	8.88732	-4.56999	0.000226188
LOC101750635	461.734	1.10207	0.00284518
LOC101751171	555.923	2.31051	1.98e-09
LOC107049128	2.49562	-3.87407	0.0267622
LOC107049269	3.26619	4.4683	0.0378394
LOC107049410	26.2357	2.81139	0.0139722
LOC107049666	55.9812	1.96734	0.0331851
LOC107050147	257.098	-2.55376	1.48e-09
LOC107050230	4.16549	4.00721	0.0257789
LOC107050717	276.474	1.27301	0.0050581
LOC107051813	15.1551	2.57522	0.0124244
LOC107054431	7.30571	-1.7896	0.0476249
LOC107054634	44.1389	-1.2456	0.000268052
LOC107055361	561.182	1.9694	2.97e-09
LOC107056693	731.517	-0.83109	0.00843884
LOC107057078	259.277	-0.973444	6.52e-07
LOC107057175	1246.21	-1.1229	0.026708
LOC107057564	172.616	-1.17752	6.1e-05
LOC112529965	181.156	-0.509477	0.00455043
LOC112530674	326.974	0.958383	0.00617991
LOC112530943	133.023	-0.600715	0.0105638
LOC121106433	45.8217	2.66184	6.64e-06
LOC121106434	271.066	1.34841	5.26e-06
LOC121106452	62.0785	1.028	0.0134494
LOC121106505	162.595	0.619412	0.0223929
LOC121106547	116.277	-1.78066	0.00385218
LOC121106898	12.7217	-2.09653	0.00118829
LOC121107741	54.8815	1.88026	4.97e-05
LOC121108463	157.773	-1.40681	1.32e-07
LOC121108597	131.669	-1.52284	5.77e-07
LOC121108880	8.16021	6.57405	0.049803
LOC121110417	115.528	0.821337	0.0212358
LOC407092	1629.82	-0.351473	0.00186209
LOC415641	2299.65	-1.2631	6.53e-11
LOC416169	7.7535	1.86583	0.0433829
LOC416959	62.3939	-0.918537	0.0047061
LOC418170	177.658	-1.20549	3.82e-07
LOC420368	677.107	-1.07444	0.0117052
LOC420480	279.258	-0.624793	0.0017722
LOC420486	3.55939	3.37158	0.0238517
LOC421441	61.5058	2.52348	2.4e-05
LOC421982	58.7539	-0.722725	0.0107158
LOC422147	22.2004	1.50035	0.0315672
LOC424588	232.325	1.9134	2.26e-08
LOC427029	88.7346	2.28464	3.01e-06
LOC428417	326.899	-1.31254	0.00058739
LOC428525	325.404	1.13479	0.0116783
LOC771811	19.0996	1.10417	0.0467477
LOC776067	566.831	-0.631187	0.0474062
LOC776173	58.196	1.76147	0.0342875
LOC776273	45.3692	1.12964	0.0263944
LONRF3	564.57	0.595862	0.0103441
LRIG2	435.821	-0.329415	0.0344288
LRP2BP	33.3812	-1.13987	0.0234742
LRP3	1361.86	-0.535985	0.000764877
LRRC59	273.526	0.566728	0.00328918
LRRC8A	262.478	0.675689	0.00299125
LRRC8C	90.7291	0.883602	0.0267015
LRRC8D	890.944	0.834836	0.000201241
LRRK2	499.547	0.725261	0.0150061
LSP1P1	3623.85	1.00751	4.61e-07
LTBP1	57.4611	-0.977589	0.00260075
LVRN	23.4349	-3.4624	7.67e-09
MADD	712.591	0.583234	0.00813741
MAN2A2	83.1627	0.896878	0.0298279
MANF	629.201	0.896563	0.000478105
MAP3K1	1785.84	1.13661	9.55e-07
MAP3K13	54.8898	-1.49534	3.19e-06
MAP3K14	439.751	0.684909	0.00173195
MAP3K5	430.088	0.870871	0.000489269
MAP4K4	718.845	-0.543593	0.0317448
MAPT	1486.07	-1.30807	1.33e-06
MASP2	9.14948	-1.753	0.026337
MAST2	1807.24	-2.13993	2.26e-47
MAST3	535.146	1.35757	1.04e-07
MBD5	974.323	-0.575976	7.72e-08
MBP	148.653	0.993011	7.06e-06
MCC	152.811	0.786749	0.0115964
MCCC2	163.61	-0.549627	0.0276041
MCM3AP	1707.8	-0.442304	0.00172606
MCOLN2	242.587	-1.59492	3.81e-08
MCOLN3	158.641	-0.855988	0.00235036
MCTP2	202.223	0.96391	2.52e-07
MDM1	176.974	0.718	0.010505
MED13L	1409.13	-0.401544	0.0378202
MED18	189.787	-0.57591	0.018862
MED4	160.659	-0.653114	0.000426885
MED7	280.422	-0.729761	0.000147686
MEI1	176.813	0.617725	0.017364
MEMO1	1906.32	-1.31691	6.56e-14
MFNG	93.2932	1.19177	0.000664191
MFSD13A	416.968	0.575447	0.00692109
MGAT2	205.381	0.771388	0.0138563
MGAT3	421.743	-0.86029	0.000538637
MGAT4C	215.819	1.10791	0.000501719
MGAT5	1431.47	0.738511	0.000569066
MGRN1	465.308	-0.30361	0.0418542
MICALL2	121.115	0.672301	0.0321421
MIDN	30.1383	2.34083	0.0163276
MITF	129.156	1.4096	1.27e-09
MLLT10	984.196	-0.49285	0.00432339
MLLT3	117.877	-0.918598	0.000338892
MLXIP	837.733	-0.503707	0.00464342
MMS19	1157.83	-1.09882	5.67e-06
MOGS	18.3714	2.94571	0.0482628
MPDZ	543.017	-0.529429	0.0279384
MPP7	101.917	1.01211	0.0449706
MPST	500.358	-1.17871	2.49e-07
MRGPRH	713.159	1.52402	7.25e-06
MRPL42	287.728	-0.389868	0.0238235
MRPL47	410.059	-0.56007	0.0234087
MSC	2.82918	4.31473	0.0385408
MSH6	1563.58	-0.364632	0.0341325
MSI2	73.6182	0.678044	0.0349513
MTMR12	213.477	0.818662	0.000136043
MTMR2	588.9	1.09622	3.14e-08
MTMR3	3873	-1.04794	1.88e-11
MTSS1	288.543	0.836153	6.28e-06
MUC1	54.3448	-1.78968	3.18e-05
MUC4L	36.5963	1.57368	0.0168686
MYH10	383.672	-0.833686	0.000107115
MYH11	341.653	-0.919258	1.08e-05
MYH9	16524.6	0.639888	5.2e-05
MYLK3	156.998	-1.23339	1.6e-08
MYO1C	639.543	-0.479275	0.0127532
MYO9A	230.305	1.84894	3.1e-12
MYOF	1368.13	4.02608	3.12e-18
MZB1	21.6516	2.96326	0.00235036
N4BP2L1	795.064	-1.92163	7.76e-17
NALCN	25.586	4.25689	0.000467972
NAV3	179.174	0.905047	0.00360049
NAXD	364.476	0.576882	0.00319547
NBEAL1	617.56	-1.11452	5.82e-05
NBR1	1045.17	-0.351017	0.00655052
NCAPD2	2148.09	-0.564772	3.75e-05
NCAPH	1278.24	-0.570169	0.00172225
NCOA4	10612.7	-2.16759	2.07e-24
NCOA7	815.581	-0.671444	0.00769305
NCOR2	538.532	1.41519	2.25e-08
NDUFAF6	194.391	-1.07351	1.54e-06
NDUFB4	395.135	-0.408772	0.0295177
NEDD9	114.434	0.918689	0.00472932
NEK6	532.051	0.955758	4.49e-05
NFE2L2	7037.07	-1.20139	2.04e-15
NFKB1	1022.46	0.448502	0.00202919
NFKBIZ	200.655	1.22372	0.000475609
NID2	21.9291	1.72301	0.0403973
NIF3L1	65.4055	0.790553	0.0316085
NIPA2	586.442	0.464464	0.0187759
NIPSNAP3A	394.901	0.999493	8.31e-06
NOD1	562.653	1.11102	0.000135323
NOTCH1	526.144	0.812429	0.0225845
NR3C1	354.276	-1.145	2.21e-11
NRIP1	202.171	0.771232	0.000425725
NRP1	375.123	0.934117	0.000142901
NT5C3A	3284.63	-2.34483	1.25e-29
NT5C3B	266.557	0.767538	5.42e-05
NT5E	268.288	2.56861	7.47e-14
NTN4L	45.112	1.09896	0.00580883
NTNG2	3.3167	3.22603	0.0351589
NUAK1	337.389	0.972701	3.71e-06
NUCB2	2976.2	0.764391	0.00844748
NUFIP2	143.214	0.684027	0.0250153
NUGGC	517.689	0.827613	0.000868796
NUMB	399.527	0.84689	0.000185011
NUP42	274.293	-0.605691	0.000642899
OARD1	163.643	-1.06247	4.6e-09
OCRL	1379.12	-0.743376	0.00648918
OGFRL1	71.7146	2.09867	5.01e-07
OR52B2	2.03272	-4.37164	0.0211373
OSBPL11	920.519	0.820203	0.00025851
OSBPL3	114.221	0.974793	0.00185987
OSBPL8	2213.98	-0.737376	0.00138985
OSGIN1	773.556	-1.96933	1.92e-10
OSMR	139.169	1.17974	0.0231502
OTOG	3.57805	-4.41853	0.0235703
OXSM	94.3414	0.815291	0.00162135
PACS2	130.139	0.806799	0.001217
PAK2	1342.76	0.541913	0.00170691
PALM	248.63	1.04851	0.0213639
PAM	4800.52	0.860539	0.000232954
PAN3	2209.69	-1.01947	4.7e-11
PANK4	1410.28	-1.35302	3.29e-08
PAPSS2	34.5832	1.41184	0.000492079
PAQR3	102.045	-0.708663	0.00457049
PAQR8	78.598	1.02068	0.000698595
PARD3	109.665	1.12511	0.00122732
PARD6G	455.289	-0.591221	0.00405214
PARP3	82.327	0.968044	0.0223273
PARP8	568.902	0.398344	0.0369648
PASK	433.668	-0.687387	4.03e-05
PATJ	47.4261	-1.69898	8.67e-07
PCASP1	547.603	0.707419	4.96e-05
PCDH1	40.6231	-2.60172	0.00219191
PCF11	2759.42	-0.319509	0.0315581
PCM1	1162.89	-0.482422	0.00726551
PCNT	1759.93	-0.383246	0.0291142
PCNX4	183.842	-1.83805	2.59e-20
PCSK5	24.455	3.2298	1.4e-05
PCSK6	5.75035	2.20804	0.0307423
PDE4B	145.33	0.905003	0.0051632
PDE4D	44.1789	0.892985	0.0197661
PDE5A	107.326	1.64302	4.3e-06
PDE6D	179.183	0.587924	0.0171978
PDE7A	279.322	0.805967	0.00247529
PDE7B	27.9698	1.23616	0.00857936
PDE8A	734.872	-1.31088	9.84e-09
PDHA2	985.79	-0.365935	0.0295526
PDIA4	3312.44	0.896533	0.00274965
PDIA6	3868.1	1.08226	5.32e-05
PDRG1	397.028	0.930561	3.86e-06
PDXDC1	1023.7	-0.472172	0.00106526
PEX1	476.482	-0.435476	0.0136629
PFKFB4	283.233	1.37629	6.39e-10
PGGHG	1378.33	0.381535	0.0113859
PGM3	341.844	0.911142	0.00121023
PGPEP1	62.4208	0.753809	0.00951222
PHF3	4313.95	-0.868127	1.62e-07
PHKA2	504.175	1.17451	9.09e-06
PHLDA1	3.50899	4.58614	0.00553312
PHLPP1	227.359	0.903949	4.4e-05
PHYHD1	55.8286	1.06545	0.034696
PIAS4	302.302	-0.583952	0.00406281
PIGG	617.003	0.637621	0.0081431
PIGQ	1463.37	-1.95326	2.14e-26
PIK3C3	652.219	-0.424545	0.00831748
PIK3CD	1918.05	1.40664	2.64e-14
PIKFYVE	780.605	-0.37306	0.0211868
PINLYP	590.388	0.650202	0.0221958
PIP4K2B	194.005	-0.408052	0.0304008
PISD	614.19	-0.911705	0.0005575
PITPNC1	209.705	0.746733	0.00849234
PITPNM2	360.085	0.38767	0.0133765
PITRM1	1045.38	-0.693435	0.000951405
PKD1	60.8799	0.944698	0.00283642
PKLR	7188.65	1.05094	9.29e-07
PKN2	1469.09	0.404865	0.00589093
PKNOX1	193.808	-0.672121	0.00127817
PLAT	429.459	-0.990134	3.45e-05
PLB1	13.2128	1.80366	0.00291429
PLCB2	4914.79	-1.30783	4.17e-08
PLCG2	705.303	0.624081	0.00233256
PLCL2	658.701	0.650223	0.0056094
PLCXD1	100.982	1.11312	6.24e-06
PLD1	251.763	0.817366	0.00090872
PLEKHA7	76.9273	2.51404	1.95e-08
PLEKHH3	31.047	1.57438	0.018423
PLIN2	1186.91	0.437601	0.00527205
PLK4	1182.34	-0.436849	0.00985321
PLOD2	529.377	1.87303	3.72e-10
PLVAP	1838.32	-1.25278	0.0114434
PLXNC1	3473.43	0.82576	0.00360049
PM20D1	1049.88	-1.44271	1.33e-17
PML	94.3623	1.38408	0.0196538
PNAT3	347.315	1.45865	1.49e-08
PNLDC1	631.817	-0.430352	0.00332897
PNPLA3	582.554	1.23774	0.000246557
POLE2	735.935	-0.491525	0.0169182
POLR3E	227.305	0.565853	0.0133803
PON1	2420.67	-1.51588	3.1e-07
PPFIA1	722.858	0.609713	0.00106144
PPIP5K2	625.013	0.45363	0.0473578
PPP1R19B	627.269	1.00722	0.00783404
PPP1R3B	143.581	0.605453	0.0236672
PPP2R5C	1043.95	-0.507339	0.00382684
PPP4R1	628.343	0.446487	0.0201179
PPP6R3	1262.46	-0.623914	0.00696703
PQLC1	98.1396	1.27896	1.18e-05
PRAM1	644.048	1.63881	7.89e-12
PRDM1	129.473	1.72028	4.11e-07
PRDM10	781.408	-0.711797	1.02e-07
PRKCD	897.357	1.10235	0.000111944
PROSC	316.723	-0.329029	0.0494697
PROX1	4.36165	3.15611	0.0127365
PRPSAP1	850.795	-1.26131	9.1e-09
PRR5	296.213	1.24521	1e-05
PSAP	14153.7	0.675818	0.000471534
PSD3	107.588	1.26981	1.96e-07
PSEN1	312.921	0.792303	0.00683164
PSMC3IP	343.709	-1.24809	1.57e-15
PSME4	1703.01	-0.498274	0.00529483
PSTPIP1	541.356	1.22909	3.26e-06
PTAFR	363.717	0.712417	0.000517163
PTBP1	2472.48	0.292789	0.0137623
PTCD2	241.093	-0.697395	0.0256334
PTER	119.609	-0.722479	0.0152014
PTGR1	714.034	0.517251	0.00235036
PTK7	214.844	0.846785	0.00721563
PTPRA	1383.69	-0.562733	2.89e-05
PTPRB	47.593	1.07521	0.00829337
PTPRC	5192.49	0.965568	3.74e-05
PTPRS	110.313	0.659883	0.0332686
PURA	259.257	1.26702	0.00345961
PXK	637.509	0.625808	0.00620682
PXYLP1	128.64	0.667666	0.0197847
RAB10L	372.137	1.00502	0.000127127
RAB3C	84.261	2.20958	1.18e-09
RACGAP1	1337.97	-0.417062	0.00210469
RAD23B	1790.87	-0.985076	4.76e-10
RALGAPB	1239.19	-0.31237	0.0447857
RALGPS1	93.3259	-0.563409	0.0393557
RAPGEF2	677.039	0.775292	0.000114527
RASGEF1A	325.091	0.928049	2.93e-07
RASGEF1C	1199.59	-0.55719	0.000387038
RASSF3	111.131	1.1633	4.53e-06
RB1CC1	1223.68	-0.745298	2.1e-05
RBBP8NL	69.7926	1.06363	0.00169547
RBL1	1225.59	0.388337	0.0225337
RBM20	7278.76	-0.583159	0.00595042
RBM47	133.862	1.56731	4.17e-14
RBMS1	503.625	0.940619	3.19e-06
RBP	6.7209	-2.77165	0.0199934
RBSN	507.418	-0.473867	0.00266726
RC3H1	582.373	-1.01708	1.79e-07
RCBTB1	728.638	-0.613681	0.000584365
RCN1	83.0667	1.03751	0.000102777
RCSD1	1168.83	1.03649	3.01e-06
REEP5	425.906	0.784212	0.000417007
RERE	583.413	1.11482	6.5e-07
REST	987.382	0.461993	0.00348801
REV3L	1256.35	-0.647228	0.000559967
RFX7	1045.54	-0.813141	0.000779611
RFXAP	97.1674	-0.788513	0.00147029
RGS10	286.161	-0.655736	0.00245921
RHBDD1	517.11	-2.03496	1.14e-17
RICTOR	862.269	-0.357636	0.03732
RIN2	804.39	0.784598	1.22e-05
RIN3	527.939	0.59011	0.00419234
RIPK3	248.73	2.39019	1.04e-07
RMND1	534.498	-0.56371	0.00295225
RNF10	5766.19	-0.918279	2.71e-08
RNF130	884.138	0.476939	0.0220025
RNF144B	46.0604	2.26448	8.34e-10
RNF157	260.935	0.896587	0.00189518
RNF19A	440.404	0.663476	0.00138985
RNF214	692.561	-0.686869	0.000174651
RNFT1	320.765	0.609485	0.00360049
RNH1	1003.7	1.03014	4.7e-06
RNPEP	202.611	0.862286	0.0446724
RNPEPL1	1284.48	-0.552282	0.0170573
RPN1	3309.24	0.725056	0.000798871
RPN2	3566.14	0.997064	1.39e-05
RREB1	719.666	-0.438383	0.0101286
RSBN1L	417.672	-0.380309	0.0441995
RSF1	735.291	-0.592808	5.77e-05
RSRC2	1236.45	-0.452059	0.00589093
S1PR1	297.085	1.70823	3.05e-11
S1PR4	109.34	0.928628	0.0280147
SAA	11828	3.20624	1.03e-15
SACS	1232.11	0.898148	0.000140473
SAMD7	22.5479	1.35164	0.00597455
SAP30	507.386	-0.581047	0.004519
SART3	1209.18	-0.5132	0.000981294
SASH1	113.183	1.22887	6.5e-05
SCAF8	1215.98	-0.483503	0.000505844
SCML2	88.0996	-0.592454	0.0186003
SCN1A	3.95011	2.79681	0.0338391
SCNN1D	85.3117	2.04442	5.53e-13
SDC1	36.8465	1.49566	0.000140061
SDE2	1397.6	-0.668648	2.22e-07
SEC14L1	1918.59	-0.722222	3.37e-05
SEC22C	138.635	-0.668061	0.00169236
SEC24C	1846.14	0.320001	0.0226279
SEC24D	338.642	1.13307	4.73e-06
SEC31A	2357.25	0.667971	4.53e-10
SELENOOL	103.3	0.964374	0.0208944
SEMA4D	108.502	1.24465	1.61e-07
SEPT12	426.744	0.950608	0.0154534
SEPT14	113.627	1.66509	2.63e-07
SEPTIN8	177.589	1.4187	4.05e-08
SERPING1	192.302	2.16763	0.000271328
SESN2	1033.53	-1.32812	0.0220922
SESTD1	217.867	1.31	0.00196024
SFI1	367.895	-0.526409	0.000271033
SFSWAP	1240.98	-0.417099	0.00869659
SFXN3	22.8255	1.44014	0.0411344
SGK1	3097.56	-1.23522	3.84e-11
SH3BP2	115.943	1.05204	0.0024609
SH3BP4	37.9452	1.08542	0.00532547
SH3KBP1	1379.36	0.712299	0.000829613
SHB	47.9928	0.85662	0.0337193
SHCBP1	692.063	-0.869237	0.00180151
SHPRH	721.553	-0.576812	4.55e-06
SHROOM4	28.5663	2.00921	0.0343642
SHTN1	214.721	0.92695	0.00135949
SIK2	509.481	-0.833964	3.57e-07
SIK3	532.245	-0.656995	0.0196184
SIMC1	339.643	-0.472122	0.00270276
SIRT1	806.639	-0.841241	1.53e-09
SIRT3	218.458	0.588321	0.00224632
SKI	44.904	0.754485	0.0419481
SLC12A7	515.8	0.915735	0.000176185
SLC12A9	313.525	1.60125	1.11e-05
SLC16A3	976.966	-0.467002	0.00064624
SLC19A1	310.841	1.01903	0.0013017
SLC25A21	276.375	-1.2235	2.51e-07
SLC25A24	643.018	-0.766171	1.52e-06
SLC27A4	240.194	0.786988	0.00374887
SLC29A1	1491.61	-0.671154	1.27e-05
SLC2A5	92.7243	1.46753	6.9e-06
SLC30A9	485.34	-0.680759	0.000146663
SLC31A2	55.348	1.5174	3.24e-06
SLC35F6	143.776	1.2672	0.0225231
SLC37A1	85.5143	0.899813	0.00583567
SLC38A10	1040.91	0.758531	5.04e-09
SLC38A7	61.2634	0.771718	0.0208929
SLC38A9	121.134	0.917458	0.000798671
SLC39A10	130.918	0.642821	0.00165523
SLC39A6	295.181	0.506942	0.0279153
SLC43A3	4097.04	-1.81189	3.18e-05
SLC44A1	494.852	-0.595541	0.00209308
SLC45A1	566.75	-0.667216	0.000598526
SLC46A3	306.812	-1.58044	2.17e-16
SLC47A1	68.0979	1.35331	0.00210355
SLC4A10	15.5813	1.28071	0.041787
SLC5A6	76.6814	1.65519	0.00754711
SLC7A2	16.3802	-2.0889	0.000165767
SLC7A7	662.532	-1.81226	9.63e-06
SLC9A5	364.012	0.636451	0.0204446
SLCO2B1	241.812	1.82106	5.67e-08
SLCO4C1	1088.94	1.24933	5.57e-06
SLMAP	1173.58	-0.602681	1.96e-05
SLU7	916.969	-0.698103	6.46e-07
SMCR8	448.971	-0.705359	0.000130537
SMG6	485.654	-0.485458	0.0205601
SMOC1	707.611	-1.26177	0.000585046
SMPDL3B	65.3872	-1.4903	6.05e-07
SMTNL2	151.308	-0.704971	0.00567782
SNAP91	377.531	-0.804362	0.00020463
SNRNP25	142.285	-0.615615	0.00546302
SNRNP27	469.382	-0.694049	3.58e-08
SNX10	379.313	1.44602	4.45e-07
SNX16	99.1428	0.611794	0.0305075
SNX29	309.114	-0.71386	0.00271817
SNX30	291.288	0.506475	0.0251118
SNX7	89.4857	1.18815	0.00122642
SNX9	821.43	-0.571146	0.000215431
SOD3	11.5186	4.57788	0.000141296
SORBS1	389.578	0.615629	0.0233432
SORL1	390.661	0.825773	3.69e-05
SOWAHC	86.0745	1.60605	6.58e-05
SOX5	8.10072	2.20813	0.00994011
SOX6	496.254	-2.76229	4.93e-26
SP3	1884.11	-1.04582	1.09e-11
SPCS2	338.745	0.574806	0.00214871
SPECC1	560.414	0.616504	0.0331519
SPG11	1492.71	-0.382638	0.00886252
SPRED2	38.569	1.00064	0.00741715
SQRDL	1648.45	-0.642644	0.00243435
SREBF1	114.866	1.65883	0.0116242
SRGAP1	187.019	-0.895983	0.022739
SRGAP2	452.393	1.35555	2.54e-14
SRSF4	169.351	-0.891756	3.41e-06
SSFA2	781.925	0.698484	8.69e-08
SSRP1	2414.2	-0.259932	0.00825624
ST14	357.375	1.61998	5.75e-09
ST3GAL3	7.64096	1.63809	0.040369
ST3GAL6	690.055	-0.799364	1.68e-07
ST6GAL2	814.254	-1.66123	1.18e-06
ST6GALNAC4	56.7387	1.25721	0.0222186
ST8SIA5	9.894	1.74846	0.0148377
STAB1	968.269	0.998933	5.83e-05
STAG2	3252.75	-0.761009	5.35e-06
STAG3	391.46	0.636326	0.0138148
STAM	70.1517	0.888068	0.0142666
STARD8	370.582	0.649796	0.0109958
STBD1	39.4234	2.02408	3.97e-05
STC2	5.21301	5.14315	0.00286291
STEAP3	751.917	-1.24066	5.86e-08
STEEP1	249.735	-0.363122	0.0203157
STIL	651.414	-0.627215	0.00084517
STK35	176.729	-1.753	6.54e-06
STT3B	2627.47	0.841258	0.000165817
STXBP1	351.319	1.08478	0.00137764
STXBP3	550.656	-1.19577	5.4e-11
STYX	184.888	-0.905636	1.13e-05
SUCNR1	650.434	0.748463	0.0356341
SUGP2	1292.8	-0.78511	1.57e-08
SULF2	357.696	1.7028	0.000989247
SUPT6H	2447.37	-0.44349	0.0125712
SVIL	2283.58	0.958971	1.31e-08
SWT1	367.211	-0.505065	0.044129
SYNC	95.1545	1.19943	0.00134371
SYNGAP1	176.821	0.541203	0.00510561
SYTL3	196.405	-0.664115	0.00632267
TACC3	5464.37	-0.796735	2.26e-06
TAF4B	707.468	-1.30359	2.17e-09
TAF5L	989.549	-0.338137	0.00495499
TAOK3	2519.87	-0.866498	9.59e-13
TBC1D2B	440.043	0.902616	2.8e-05
TBC1D4	491.468	-0.443389	0.0189795
TBC1D5	365.139	0.575762	0.00769305
TBC1D7	410.576	-1.11879	1.01e-06
TBC1D8B	512.225	-0.726328	0.00385382
TBC1D9	1639.32	-1.85769	4.73e-13
TBXAS1	516.402	1.80562	8.67e-08
TCF12	3370.72	-0.829163	3.69e-06
TCF25	796.397	-0.345434	0.00407198
TCF3	1450.22	-0.999402	0.000387038
TCOF1	857.486	0.415642	0.0213379
TECPR1	149.047	0.697997	0.00014106
TEKT1	151.235	-0.586558	0.0102361
TET2	1069.59	0.950593	2.2e-09
TGFB1I1	493.011	1.34304	4.68e-09
THADA	313.9	0.591603	0.00592261
THEMIS2	279.893	1.3027	0.000100261
THNSL1	362.842	-0.763667	0.00592261
THOC2	3689.35	-0.472428	0.00277258
THSD1	357.126	-0.555713	0.0267581
THSD4	20.124	1.70988	0.00389706
TIAM1	1437.69	0.719211	2.01e-06
TIAM2	266.981	0.722023	0.00843434
TIFA	30.5234	1.42019	0.00093751
TJP1	248.315	-1.03766	0.000325405
TJP2	1543.7	-1.20775	5.35e-08
TLE1	164.388	1.54627	1.55e-08
TM7SF3	303.868	-1.1277	1.64e-15
TMBIM1	1616.07	-0.623098	0.0153633
TMC3	4.16152	3.0368	0.0145343
TMC6	3201.76	-0.800737	0.0044542
TMC7	566.425	0.541877	0.00794732
TMEM106C	27.5791	1.6133	0.0081431
TMEM131	3250.07	-0.626751	4.13e-05
TMEM132D	126.36	-0.988276	0.00952316
TMEM140	419.157	-1.04013	0.000106145
TMEM156	150.779	1.07796	0.0121007
TMEM168	413.022	0.95394	2.36e-05
TMEM2	482.557	0.985829	7.71e-05
TMEM201	138.362	0.745787	0.000724245
TMEM245	116.945	1.49942	6.8e-06
TMEM246	340.576	1.20217	4.37e-06
TMEM248	582.706	0.695928	0.0071124
TMEM255A	120.418	1.06122	0.000112393
TMEM38B	249.536	-1.19639	3.91e-08
TMEM39A	847.953	0.493272	0.000349087
TMTC1	18.568	-1.54572	0.00519609
TMTC2	9.15719	3.14196	0.00256147
TMTC4	124.957	-0.824281	0.0314736
TNFAIP2	73.7667	1.93543	6.18e-05
TNFAIP8	774.511	0.811866	0.00357042
TNRC6B	1479.29	-1.18382	1.53e-09
TOM1	1632.15	1.07463	0.00115709
TOPORS	621.792	-0.775654	3.35e-06
TOR4A	287.993	1.03435	1.94e-06
TP53BP1	870.495	-0.372646	0.024545
TP53INP1	293.257	-0.846828	0.00186269
TP63	8.84031	2.3609	0.0136988
TPST1	720.601	1.06806	1.73e-05
TPX2	4049.41	-0.598014	0.00107471
TRAF3	90.1977	1.28308	1.1e-06
TRAF3IP1	142.862	0.436963	0.0426592
TRAF3IP3	953.367	-0.965662	4.22e-05
TRAF6	252.582	-0.718538	0.000252357
TRAM2	109.674	0.757295	0.00605623
TRAPPC12	478.27	-0.402809	0.0453967
TRAPPC13	469.45	-0.525797	0.00774636
TRERF1	516.744	0.740473	0.00197295
TRHDE	93.8141	-1.6955	9.35e-05
TRIM24	1221.53	-1.04583	6.31e-08
TRIM27.1	1349.89	-3.35686	1.598e-65
TRIM27.2	65.3864	-1.66978	3.36101e-08
TRIM39.1	67.8978	-2.27313	2.74677e-07
TRIM39.2	60.1336	-0.837803	0.0220027
TRIM41	459.864	-0.766293	0.0171555
TRIO	328.977	1.10728	1.51e-07
TRIOBP	1798.62	-0.71496	0.000181637
TRIP12	3869.51	-0.407771	0.0203454
TRIT1	253.329	-0.609015	0.0289649
TRMT10C	639.669	-0.460065	0.0171099
TRPM3	4.89242	2.76661	0.0342016
TRPM7	613.86	1.13462	4.86e-09
TSC1	1832.59	-1.09284	2.91e-17
TSC2	708.886	-0.840176	4.1e-08
TSC22D1	295.349	-0.507478	0.047274
TSC22D2	539.744	-0.567811	0.000358872
TSPAN15L	9.16126	1.96072	0.00653367
TSPAN3	429.851	0.444922	0.042266
TSPEAR	546.581	-0.449399	0.0126477
TSPO2	11841.3	-1.42757	7.58e-07
TSPOAP1	14609.2	-1.20024	0.00676306
TSTD2	245.655	-0.613801	0.00247529
TTC19	518.197	-1.10769	8.18e-06
TTC34	17.1764	-1.63996	0.0160514
TTC39B	118.188	0.762414	0.0257625
TTC39C	159.886	0.658984	0.00424095
TTC7A	323.289	1.00715	8.03e-06
TTLL2	20.4919	2.16273	0.0369224
TTLL9	101.821	1.54294	9.32e-07
TTPAL	56.4804	0.666803	0.018931
TTYH3	320.743	1.10076	0.000112393
TUB4A	30.901	1.16835	0.0040823
TULP4	104.015	-1.53186	3.32e-08
UBAP1	435.377	-1.00427	9.39e-07
UBE2M	547.009	-0.532776	0.00924888
UBR1	1041.32	-0.512372	0.00536928
UBR4	7765.55	-1.04388	1.38e-08
UHMK1	1528.05	-1.09359	5.11e-16
ULK1	1148.1	-1.42189	3.36e-10
ULK2	412.343	0.966117	0.00085395
UNC79	14.71	1.23245	0.034696
UNK	605.308	-0.929911	1.98e-06
URI1	781.783	0.578227	0.0116386
UROS	1077.19	-1.63025	1.43e-19
USP19	750.678	-0.423266	0.00916953
USP20	649.987	-0.532327	0.000271328
USP33	1165.87	-0.405538	0.0184995
USP44	255.157	0.452123	0.0425814
USP47	2301.97	-1.04936	3.99e-11
USP54	116.17	0.90533	0.000144207
USP9Y	4927.81	-0.415636	0.0106253
VASH1	3170.58	-1.34788	2.82e-06
VCAN	876.074	0.707558	0.00281767
VDR	33.8079	1.49319	0.00104454
VMP1	662.772	1.48302	1.02e-14
VPS13B	1746.77	-1.16924	2.7e-05
VPS25	737.551	-1.36027	1.71e-22
VRK1	721.848	-0.475891	0.00349721
VRTN	9.06548	-2.07694	0.0299285
VWA8	415.812	0.713042	0.00799681
WAPL	3333.45	-0.332871	0.00297243
WASF3	102.427	0.784689	0.0230679
WASHC4	532.559	0.670398	0.00100289
WBP11	899.701	0.308982	0.0326527
WBP1L	163.493	-1.08694	0.000207412
WDCP	246.737	0.781077	0.00294171
WDFY3	1411.38	0.887164	4.49e-05
WDR25	113.047	-0.85804	0.00107127
WDR54	28.1202	1.42003	0.0177474
WDR7	417.039	-0.494934	0.0034633
WHSC1L1	2771.36	-0.944196	1.06e-05
WNK4	1488.68	-1.81915	1.61e-06
XRCC2	199.936	-0.888967	6.01e-05
YF10	189.303	-1.19046	0.0298882
ZADH2	311.804	-0.656603	1.72e-05
ZBTB34	203.862	-0.548949	0.0124329
ZBTB40	163.227	-1.18932	7.14e-08
ZBTB41	318.086	-0.497362	0.00401245
ZBTB5	452.886	-0.615359	0.00032209
ZC2HC1C	15.7591	-1.12355	0.0405653
ZCCHC6	1068.08	-1.06763	4.21e-09
ZCCHC7	297.097	-0.422339	0.0295177
ZDHHC13	515.687	0.562133	0.0195933
ZDHHC15	134.083	1.47372	4.05e-08
ZDHHC20	560.527	1.14724	6.48e-07
ZDHHC4	120.067	-0.564176	0.0295301
ZER1	728.764	-0.467644	0.000800758
ZFAT	211.621	-0.615238	0.0293319
ZFR2	885.684	-0.42312	0.00385218
ZFX	1317.84	-0.956395	3.5e-11
ZFYVE9	250.205	0.754893	0.00016462
ZHX2	58.7615	0.946917	0.00113869
ZMYM3	570.971	-0.573045	0.00380583
ZNF302	131.786	0.54528	0.0399139
ZNF341	394.594	-1.51782	6.5e-15
ZNF366	31.0533	1.89831	0.000664191
ZNF367	265.231	-0.860179	0.000141143
ZNF407	659.49	-0.708893	9.65e-05
ZNF423	134.579	-1.24161	8.3e-05
ZNF516	394.138	0.570491	0.00558727
ZNF592	482.365	0.369968	0.0142426
ZNF606	416.119	0.65182	0.00932221
ZNF608	25.0693	1.13664	0.0116779
ZNF618	157.686	-0.725936	0.0348157
ZNF652	1273.68	-1.22011	6.91e-07
ZNF665L	56.9218	1.48526	0.0354225
ZNF692	447.556	-1.42834	3.2161e-05
ZNF827	311.157	0.557279	0.00196364
ZNF853	60.759	1.89517	0.0175463
ZNFY1	25.9747	-0.908097	0.0490915
ZSWIM8	698.457	-0.665262	3.2e-05
ZXDC	323.512	-0.38563	0.0496753

## Sheet: Data8
Supplementary Data 8:The missing genes identified in the Silkie genome.
Gene	Chromosome	Human Ensembl ID
ATP6AP1^	chr1	ENSG00000071553
OPLAH*	chr2	ENSG00000178814
ADCK5^	chr2	ENSG00000173137
GPAA1*	chr2	ENSG00000197858
RBCK1	chr2	ENSG00000125826
FOXH1	chr2	ENSG00000235194
PACS1	chr3	ENSG00000175115
RLN3	chrZ	ENSG00000171136
TMEM150A	chr6	ENSG00000168890
PPP1R3E	chr11	ENSG00000235194
ZBTB12 *^	chr16	ENSG00000204366
ZNF865 *	chr16	ENSG00000261221
GABBR1 *	chr16	ENSG00000204681
LENG9	chr16	ENSG00000275183
PPP1R10^	chr16	ENSG00000204569
BAG6 *^	chr16	ENSG00000204463
FLOT1 *	chr16	ENSG00000137312
ABCF1 *^	chr16	ENSG00000204574
C6orf136	chr16	ENSG00000204564
LSM2	chr16	ENSG00000161654
MRPS18B^	chr16	ENSG00000204568
VARS	chr16	ENSG00000204394
ATAT1^	chr16	ENSG00000137343
FKBPL	chr16	ENSG00000204315
SOX12*	chr20	ENSG00000108823
OSBPL7*	chr27	ENSG00000006025
TBKBP1*	chr27	ENSG00000198933
SGCA*	chr27	ENSG00000108823
USP39*^	chr22	ENSG00000168883
ANKRD39*	chr22	ENSG00000213337
KLHL33*	chr28	ENSG00000185271
ERBB3*	Scaffold_31	ENSG00000065361
ESYT1*	Scaffold_31	ENSG00000139641
ZBTB39*	Scaffold_31	ENSG00000166860
CSAD	Scaffold_31	ENSG00000139631
KANSL2*	Scaffold_31	ENSG00000139620
SPRYD3	Scaffold_31	ENSG00000167778
WNT1*	Scaffold_31	ENSG00000125084
PRIM1	Scaffold_31	ENSG00000198056
POU6F1	Scaffold_31	ENSG00000184271
B4GALNT1^	Scaffold_31	ENSG00000135454
STAT6*	Scaffold_31	ENSG00000166888
GPR182*	Scaffold_31	ENSG00000166856
TARBP2*	Scaffold_31	ENSG00000139546
RDH5	Scaffold_31	ENSG00000135437
CCDC65*	Scaffold_31	ENSG00000139537
ARF3	Scaffold_31	ENSG00000134287
DCTN2*	Scaffold_31	ENSG00000175203
OS9 ^	Scaffold_31	ENSG00000135506
METTL1*^	Scaffold_31	ENSG00000037897
DTX3^	Scaffold_31	ENSG00000178498
LETMD1*	Scaffold_31	ENSG00000050426
STAC3*	Scaffold_31	ENSG00000185482
TSPAN31^	Scaffold_31	ENSG00000135452
DAZAP2*	Scaffold_31	ENSG00000183283
TSFM*	Scaffold_31	ENSG00000123297
DDIT3*	Scaffold_31	ENSG00000175197
MPZ*	chr34	ENSG00000158887
CYB5D1	chr34	ENSG00000182224
DNM2	chr30	ENSG00000079805
RASAL3	chr30	ENSG00000105122
ILF3*	chr30	ENSG00000129351
FARSA*	chr30	ENSG00000179115
RFX1	chr30	ENSG00000132005
KEAP1	chr30	ENSG00000079999
XAB2	chr30	ENSG00000076924
MAP2K7	chr30	ENSG00000076984
KHSRP^	chr30	ENSG00000088247
TRMT1^	chr30	ENSG00000104907
TECR*	chr30	ENSG00000099797
CLPP	chr30	ENSG00000125656
PRKCSH	chr30	ENSG00000130175
RNASEH2A	chr30	ENSG00000104889
CARM1	chr30	ENSG00000142453
GTF2F1^	chr30	ENSG00000125651
CCDC130	chr30	ENSG00000104957
KRI1*^	chr30	ENSG00000129347
ALKBH7	chr30	ENSG00000125652
SMG9^	chr32	ENSG00000105771
NPHS1 ^	chr32	ENSG00000161270
TMEM147*	chr32	ENSG00000105677
LIN37^	chr32	ENSG00000267796
PPP1R37	chr38	ENSG00000104866
PPP5C*	chr38	ENSG00000011485
MAP4K1	chr38	ENSG00000104814
SYMPK^	chr38	ENSG00000125755
EXOSC5	chr38	ENSG00000077348
TGFB1	chr38	ENSG00000105329
PSMD8	chr38	ENSG00000099341
CCDC97	chr38	ENSG00000142039
OSGEP	chr29	ENSG00000092094
RBM23^	chr29	ENSG00000100461
RNF31	chr29	ENSG00000092098
PSMB5	chr29	ENSG00000100804
PABPN1	chr29	ENSG00000100836
TTC5	chr29	ENSG00000136319
EMC4^	chr29	ENSG00000128463
NOP9^	chr29	ENSG00000196943
ALDOA*^	chr36	ENSG00000149925
STX1B^	chr36	ENSG00000099365
QPRT	chr36	ENSG00000103485
THOC6^	chr36	ENSG00000131652
CD2BP2^	chr36	ENSG00000169217
MARK2	Scaffold_42	ENSG00000072518
RCE1*^	Scaffold_42	ENSG00000173653
BSCL2^	Scaffold_42	ENSG00000168000
BBS1	Scaffold_42	ENSG00000174483
RUVBL2	Scaffold_43	ENSG00000183207
POLD1 ^	Scaffold_43	ENSG00000062822
PRPF31 ^	Scaffold_43	ENSG00000105618
U2AF2	Scaffold_43	ENSG00000063244
RASIP1	Scaffold_43	ENSG00000105538
PPP1R12C	Scaffold_43	ENSG00000125503
CACNG7	Scaffold_43	ENSG00000105605
RPL13A	Scaffold_43	ENSG00000142541
SNRNP70^	Scaffold_43	ENSG00000104852
NOSIP^	Scaffold_43	ENSG00000142546
RPL18	Scaffold_43	ENSG00000063177
ASPDH^	Scaffold_43	ENSG00000204653
MED25^	Scaffold_43	ENSG00000104973
PIH1D1	Scaffold_43	ENSG00000104872
BAX	Scaffold_43	ENSG00000087088
MBOAT7^	Scaffold_43	ENSG00000125505
FUZ^	Scaffold_43	ENSG00000010361
CCDC106^	Scaffold_43	ENSG00000173581
TFPT^	Scaffold_43	ENSG00000105619
UBA1*^	Scaffold_44	ENSG00000130985
PORCN	Scaffold_44	ENSG00000102312
WDR45^	Scaffold_44	ENSG00000196998
SLC35A2	Scaffold_44	ENSG00000102100
CCDC22 ^	Scaffold_44	ENSG00000101997
SYP^	Scaffold_44	ENSG00000102003
BCAP31	Scaffold_44	ENSG00000185825
RENBP	Scaffold_44	ENSG00000102032
WRAP53^	Scaffold_48	ENSG00000141499
UXT	Scaffold_56	ENSG00000126756
* The missing genes were also discovered in Mallard genome ^ The genes were found in the chicken pan-genome

## Sheet: Data9
Supplementary Data 9:Missing genes with traces of presence in bird genomes.
Silkie	Mallard
BCAT2	PLXNA3
FGF21	UBL4A
DNAAF3	ARAF
SUV420H2	SYN1
PPP1R12C	TIMP1
TNNT1	TUBB4A
PPP1R16A	DENND1C
ANKRD39	IL27RA
EHMT2	RLN3
ANKRD23	RGL3
CDKN2D	LPPR2
U2AF2	RAB3D
LENG8	DOCK6
ELAVL3	KANK2
RBM23	PLXNB3
CCDC106	ABCD1
ZNF865	SLC6A8
ZNF784	PNCK
ZNF668	DUSP9
ZNF574	ATP2B3
ZNF646	BGN
ZBTB39	ASF1B
ZBTB12	PRKACA
DBP	SERPINI2
RPL18	TRPM4
RASIP1	PPFIA3
TFPT	AP2A1
PRPF31	CPT1C
MBOAT7	SLC26A10
CYTH2	ARHGEF25
CACNG8	ESRRA
CACNG7	KCNK4
PRKCG	RPS6KA4
RPS6KA4	ADCY4
MARK2	RIPK3
DMPK	NFATC4
PNCK	TTC5
BRSK1	PARP2
PHKG2	TEP1
TSSK4	BCL7C
MAP3K10	FBXL19
TRIB3	ORAI3
WNK3	NPHS1
MAP4K1	KIRREL2
MAPK3	APLP1
PIM2	TBX6
MAP2K7	MAPK3
PRKACA	CORO1A
CDK4	MYH14
ARAF	CA11
CDK16	NTN5
GSK3A	MAMSTR
AXL	IGLON5
IRAK1	HOOK2
RIPK3	JUNB
ERBB3	PRDX2
PKMYT1	KREMEN2
HIPK4	PKMYT1
DOC2A	KDELR1
SYT3	EMP3
SYT5	SUV420H2
STAC3	BRSK1
ESYT1	RBCK1
GRIK5	TRIB3
LMTK3	CDC42EP5
POLD1	LENG9
CARM1	SLC6A16
RCN3	CD37
CPT1C	TEAD2
KCND1	TULP2
KCNA7	NUCB1
RUVBL2	BCAT2
SNRNP70	FGF21
PABPN1	SYT5
PPFIA3	PTPRH
LIN7B	TMEM86B
SLC17A7	PPP6R1
RPL13A	SPRED3
PIH1D1	FAM98C
CD37	RASGRP4
BAX	LRP10
MED25	REM2
FUZ	SLC7A7
ASPDH	MMP14
LRRC4B	RAB1B
FLRT1	KLC2
NOSIP	PACS1
PRR12	FBRS
SCAF1	MMP25
RASAL3	CCDC64B
UBA1	FERMT3
SAE1	TRPT1
NEDD8	CALM3
GRM6	PTGIR
PHF8	GNG8
TCF19	POU5F1
HSD17B14	TMEM150A
RDH5	DNAH2
TSPYL2	KIFC2
FOXP3	FOXH1
FOXA3	GSK3A
CCDC22	HOMEZ
CACNA1A	SLC7A8
BCAP31	CEBPE
SETD1A	PPP1R3E
KMT2B	FOXA3
TFE3	IRF2BP1
CCDC120	MYPOP
SRPK3	PELI3
L1CAM	IRF9
IGLON5	CHMP4A
DCC	TM9SF1
PDZD4	TSSK4
SPTBN4	PRX
HCFC1	MAP3K10
RENBP	EGLN2
ALAS2	CYP2F1
WDR45	AIF1
GPKOW	ANKRD23
HDAC6	APEX2
PORCN	ATL3
SLC35A2	ATP6AP1
FAM3A	AVIL
UBL4A	AVPR2
BAG6	C19orf52
FAM50A	CACNG6
SYP	CD97
ATP6AP1	CDH24
LTBP4	CDKN2D
CD97	CLEC11A
PRX	CYB5D1
TEP1	DOC2A
CALM3	EFS
NR4A1	ELK1
RXRB	EPN1
NR1H2	EPS8L1
ESRRA	FAM120C
MYH14	FGD1
ARHGAP9	FKBPL
GRAMD1A	GAPDHS
KIRREL2	GDI1
NPHS1	GLS2
CD22	GMPR2
GUCY2D	GPR173
CYP2F1	GPR84
CYP27B1	GRAMD1A
PLXNB3	HAS1
PLXNA3	HIF3A
BGN	HIGD1C
PODNL1	HSPB6
LRRC8E	IRAK1
PTPN18	IRF3
PTPRH	ITPKC
TSPAN16	JPH4
STRN4	KCNAB3
DMWD	KCND1
THOC6	KCNJ14
DNAJB1	KCNK6
TBC1D10B	KCNN4
USP39	KMT2B
USP11	LRRC8E
CA11	MACROD1
RAB3D	MAP4K1
RAB2B	METTL21B
RAB1B	MFSD3
RAB4B	MIA
RAB27B	MYL6B
RAB5B	Novel
RRAS	NR1H2
REM2	NTF4
ARF3	PDZD4
FERMT3	PIM2
C2CD4D	PLCB3
FOXH1	PODNL1
SALL2	PPP1R3F
ZNF653	PRRC2A
TRPM4	PRSS53
CNTD2	PRSS8
MIP	PSMB11
CCDC68	PSPN
RFX1	RAB2B
IL27RA	RCN3
PPP5C	RPGRIP1
FKBPL	RRAS
RASGRP4	S1PR5
AP2A1	SAPCD1
TNFAIP8L2	SLC44A4
COL5A3	SNX15
OLFM2	SPHK2
KANK2	SPRYD4
GLS2	STAP2
CSAD	STX10
SPRYD4	STX4
PRPH	STXBP2
TMC4	SYP
STARD6	TBC1D10B
HIF3A	TINF2
KIF5A	TMC4
KIFC2	TMEM91
CLEC17A	TRMT1
KEAP1	TSPAN31
KLHL33	TTC9C
FGD1	TTYH1
CHD8	USP11
SRCAP	WRAP53
CFP	YIF1A
AVPR2	YIPF2
VSIG10L	ZNF385A
DENND1C	ZNF784
ARL2	ZSWIM4
MYL6	ABCF1
MYL6B	ADCY6
CORO1A	APEX1
PAQR4	ARF3
WRAP53	ATP5B
CTDSP2	BAX
RGL3	C12orf44
TMED1	CACNB3
CCDC88B	CALR
RELB	CCDC65
CDH24	CCNT1
OS9	CSAD
GPR182	DAZAP2
FFAR1	DCTN2
FFAR3	DNM2
GPR84	EMC4
HOXC6	ETFB
SIPA1L3	EXOSC5
XAB2	FARSA
PACS1	FBXW9
KLC2	FKBP11
MACROD1	FLOT1
MIA	FMNL3
NRXN2	GPR182
YPEL3	GRM6
KCNK6	HOXC6
PELI3	HSPA12B
SPRED3	ILF3
GPR173	KANSL2
ADCK5	KEAP1
ITPKC	KLHL33
PLCB3	MBOAT7
TGFB1	MIP
CCT8L2	NR4A1
TMEM91	OSGEP
PRRT1	PPP1R10
SLC22A17	PRIM1
ATL3	PRPH
JPH4	PSMD8
PARP2	QPRT
DUSP9	RDH5
VARS	RELB
NTN5	RPL13A
KCNK4	RUVBL2
SNX15	SAE1
OSBPL7	SETD1A
FMNL3	SHMT2
LPHN1	SLC17A7
DNAH2	SLC44A2
PPP1R37	SNRNP70
POLI	SPRYD3
FAM98C	SPTBN4
TECR	STAC3
WDR49	STAT6
S1PR5	STRN4
IRF2BP1	SYT3
EGLN2	TARBP2
FAM120C	TNPO2
TBX6	UBA1
TBX21	WNT1
KREMEN2	ZBTB39
PRSS8	ZNF668
PRSS53	ALAS2
STX1B	ALDOA
STX4	CHD8
GABBR1	CNIH2
PPP1R14A	DNAJB1
ARHGEF25	ERBB3
PLEKHA4	KHSRP
TULP2	MYL6
LENG9	OSBPL7
SAMD1	PORCN
RNF31	PSMB5
RBCK1	RAB5B
TUBB4A	RASIP1
CCNT1	RPS26
FAM58A	STX1B
POU5F1	TBKBP1
POU2F2	TGFB1
POU6F1	TTC9B
NFE2	USP39
KHSRP	VKORC1
CLEC11A	GTF2F1
SOX12	LENG8
NKPD1	LPHN1
PIN1	LRRC4B
SLC7A7	LSM2
SLC7A8	MAP2K7
FKBP2	MED25
FKBP11	MRPS18B
NUMBL	NFE2
DNAJC4	OLFM2
ADCY6	PABPN1
ADCY4	POLD1
PTGIR	PPOX
MAMSTR	PPP5C
EMP3	PPP1R37
SPHK2	PRPF31
CACNG6	RASAL3
KCNJ14	RBM23
CDC42EP5	RNASEH2A
TTYH1	SAMD1
SLC26A10	SCN1B
TIMP1	SGCA
SYNGR4	SMG9
SLC25A23	SOX12
SPINT2	SYMPK
EPN1	TMEM147
MMP14	TNNT1
MMP25	U2AF2
FBXW9	VARS
SPRYD3	WDR45
EFS	XAB2
RNF181	YIF1B
NFATC4	ZBTB12
SLC6A8	ZNF646
SLC6A16	CFP
RPGRIP1	ARHGAP9
TOX4	ARL2
GPT	ATF6B
LRP10	ATG4D
CEBPE	BAG6
PPP1R3E	BCAP31
PPP1R3F	BEST2
ATP2B3	BSCL2
IRF9	C2CD4D
IRF3	C2orf68
HAS1	CAMSAP3
2022-03-09	CARM1
PIP4K2C	CATSPERB
LPPR2	CCAR2
STAP2	CCDC106
CCDC130	CCDC155
PSPN	CCDC97
ATF6B	CCT8L2
EFNB3	CD22
GNG3	CLEC17A
GNG8	CNNM3
KCNN4	COL5A3
TTC9C	CTDSP2
TTC9B	DCC
JUNB	EFNB3
CALR	EHMT2
WNT1	FAM3A
SGCA	FAM50A
ELK1	FFAR1
TBKBP1	FFAR3
TNPO2	GABBR1
DTX3	KDM6B
PSMB5	KRI1
CACNB3	LIN37
FBXL19	LIN7B
ZNF385A	LTBP4
HSPB6	MBD6
STAT6	NOSIP
PSME2	NUMBL
PSME1	PHF8
AVIL	PHKG2
SHMT2	POLI
B9D2	PPP1R12C
WDR87	PPP1R18
PRKCSH	PRKCSH
KDELR1	PRR12
METTL21B	PRRT1
ATP5B	PSENEN
ILF3	PTPN18
ZSWIM4	RAB27B
DOCK6	RAB4B
RLN3	RNF31
PDLIM2	RPL18
HOOK2	SALL2
SLC44A2	SCAF1
SLC44A4	SIPA1L3
FAM71E1	SLC35A2
ALDOA	SPINT2
KCNAB3	SRCAP
OSGEP	SRPK3
SAC3D1	TBX21
SLC39A4	THOC6
KANSL2	TMED1
SPIB	TNFAIP8L2
MBD6	TRMT112
KDM6B	TSPYL2
PSMB11	ZNF865
SAPCD1	ADCK5
PPP1R18	ALKBH7
STXBP2	ANKRD39
Novel	ASPDH
DNM2	ATAT1
AIF1	AXL
PRRC2A	B4GALNT1
PCP2	B9D2
CAMSAP3	BLVRB
CRB3	C6orf136
CCAR2	CACNG7
TM9SF1	CACNG8
TMEM150A	CCDC130
CNNM3	CCDC22
HSPA12B	CDK16
PRDX2	CDK4
SYMPK	CLPP
EXOSC5	CRB3
CCDC97	CYP27B1
PSMD8	DBP
YIF1B	DEDD2
STX10	DMWD
SERPINI2	DNAJC4
VWA7	DTX3
TRMT112	ELAVL3
TRMT1	ESYT1
ABCD1	FITM1
TGFBR3L	GEMIN7
EPOR	GPAA1
BEST2	GPKOW
YIPF2	GRIK5
ATG4D	GUCY2D
C2orf68	HCFC1
TTC5	HDAC6
PRRG2	HIPK4
GDI1	JOSD2
APEX2	KIF5A
TMEM150B	L1CAM
SLC10A3	LETMD1
CHMP4A	LMTK3
HOMEZ	MARK2
TARBP2	METTL1
TEAD2	NDUFA3
EPS8L1	NDUFB7
NTF4	NEDD8
TRPT1	NKPD1
RCE1	OS9
BSCL2	PDLIM2
BBS1	PIN1
APLP1	PIP4K2C
SCN1B	POU2F2
MPZ	POU6F1
PAFAH1B3	PPP1R16A
CCDC65	PRKCG
C12orf44	RENBP
RPS26	RFX1
PRIM1	RXRB
DAZAP2	SLC25A23
LETMD1	SYNGR4
TSFM	TECR
METTL1	TFE3
TSPAN31	TFPT
B4GALNT1	TMUB2
DCTN2	TOX4
DDIT3	TSFM
FBRS	ZNF574
ABCF1	RCE1
BCL7C	C19ORF54
CCDC114	CACNA1A
PRR14	CNTD2
CCDC64B	CYTH2
MYPOP	DMPK
HIGD1C	FKBP2
GMPR2	FOXP3
OPLAH	GNG3
GPAA1	GPT
LIN37	KCNA7
PSENEN	MPZ
SMG9	NRXN2
ETFB	OPLAH
GAPDHS	PAFAH1B3
TMEM147	PLEKHA4
UXT	PRRG2
SYN1	RNF181
ORAI3	SLC39A4
VKORC1	SLC39A7
FLOT1	SPIB
FAM57B	TSPAN16
PPP6R1	UBL5
JOSD2	WNK3
CCDC155	YPEL3
IPO4	ZNF653
MFSD3	MARCH9
KRI1	FLRT1
C19orf52	FAM57B
GTF2F1	C1orf192
ALKBH7
FARSA
RNASEH2A
CLPP
NUCB1
TMEM86B
SLC39A7
CNIH2
CD2BP2
QPRT
CYB5D1
C1orf192
PPOX
DEDD2
EMC4
NOP9
RABGGTA
TINF2
HAUS4
MRPL52

## Sheet: Data10
Supplementary Data 10：Novel sequences that are not present in the red jungle fowl genome
CHR	Start	End
chr1	216777	342248
chr1	148	1371
chr1	2780016	2786195
chr1	17131033	17135325
chr1	155848787	155849402
chr1	196329522	196332064
chr1	196359363	196362591
chr1	196410674	196411030
chr10	1	2848
chr10	69	5099
chr10	222	1345
chr10	238	2694
chr10	756	1238
chr10	756	2005
chr10	765	4349
chr10	767	3360
chr10	819	1345
chr10	819	2097
chr10	819	2097
chr10	819	2848
chr10	819	9822
chr10	988	2005
chr10	989	2097
chr10	989	13201
chr10	1056	4349
chr10	1739	4255
chr10	1764	2754
chr10	2254	2848
chr10	2491	5005
chr10	6773	7351
chr10	8494	9602
chr10	11272	11852
chr10	12675	13201
chr10	184477	198789
chr10	284634	285998
chr10	298485	299849
chr10	312183	313547
chr10	325823	348693
chr10	410173	447381
chr10	536510	537874
chr10	550767	552131
chr10	564433	565797
chr10	578511	579875
chr12	1	8051
chr12	1441	5326
chr12	1801	4435
chr12	5005	5461
chr12	12952	13211
chr12	13139	17489
chr12	14501	17489
chr12	14723	17489
chr13	84304	91510
chr13	101250	101995
chr13	107450	108229
chr14	2741	9385
chr14	2741	10540
chr14	15261348	15270979
chr14	15264212	15268332
chr14	15264699	15266337
chr14	15264703	15268246
chr15	12686804	12687672
chr15	12686804	12692134
chr15	12686821	12692363
chr15	12687007	12688311
chr15	12687582	12689023
chr15	12688795	12689302
chr15	12689610	12690623
chr15	12689668	12690010
chr15	12689668	12690010
chr15	12692239	12693240
chr15	12693685	12695732
chr15	12693726	12694585
chr15	12694272	12694735
chr15	12694738	12695486
chr15	12694940	12695486
chr15	12694973	12695473
chr15	12694973	12695486
chr15	12695023	12695473
chr15	12695023	12695486
chr15	12697870	12698723
chr15	12698033	12698785
chr16	2530	4119
chr16	1404766	1422854
chr16	1900838	1901457
chr16	2306637	2307899
chr16	2404647	2404993
chr16	2428209	2431366
chr17	59091	64501
chr17	59179	59689
chr17	59179	68451
chr17	59512	68845
chr17	59759	76472
chr17	59794	68576
chr17	59794	68831
chr17	60992	76553
chr17	63879	76472
chr17	65767	76472
chr17	66215	76553
chr17	68077	70630
chr17	74413	77997
chr17	79175	79989
chr17	82490	98685
chr17	82490	102165
chr17	85296	100851
chr17	85428	86080
chr17	92206	102165
chr17	92259	98678
chr17	92259	98686
chr17	92259	98686
chr17	92274	92850
chr17	92274	92850
chr17	92274	100272
chr17	92780	103778
chr17	93649	99841
chr17	94831	95181
chr17	94941	99841
chr17	96493	101351
chr17	109626	110062
chr17	111577	113189
chr17	111577	113189
chr17	120344	130616
chr17	120494	129115
chr17	129633	130609
chr17	130017	130700
chr17	234968	238288
chr17	236301	246214
chr17	239885	246251
chr17	241337	246251
chr17	243482	247536
chr17	253345	259523
chr17	260051	269158
chr17	269220	273435
chr17	269717	271862
chr17	270750	271969
chr17	626763	633781
chr17	633836	706572
chr17	643124	644859
chr17	643523	644859
chr17	667850	728771
chr17	673984	679189
chr17	677954	679189
chr17	714028	716277
chr17	11079813	11090147
chr18	929	89962
chr18	2882	89962
chr18	33905	34319
chr18	37766	39941
chr18	122507	140309
chr18	137394	155196
chr18	152281	169982
chr18	199103	223021
chr18	358458	360861
chr18	385706	386644
chr18	388301	416520
chr18	388518	423396
chr18	456303	494376
chr18	485358	487617
chr18	524014	529723
chr18	675561	675921
chr19	117999	193268
chr19	413098	414638
chr19	413714	414638
chr19	416856	417294
chr19	418854	419291
chr19	418854	419345
chr19	421564	421941
chr19	421564	421941
chr19	421564	421941
chr19	422130	422686
chr19	422130	423940
chr19	422556	423000
chr19	423563	423940
chr19	423563	423964
chr19	425562	426019
chr19	426128	427054
chr19	427562	428000
chr19	429129	430001
chr19	429563	430054
chr19	439129	445963
chr19	441127	447056
chr19	452131	452939
chr19	455566	456034
chr19	462564	463010
chr19	462564	470943
chr19	463563	471947
chr19	464564	465034
chr19	466564	466941
chr19	469565	469945
chr19	471567	473946
chr19	478846	479770
chr19	491270	491740
chr2	32882281	32886378
chr2	33195613	33196674
chr2	97129014	97139267
chr2	140818837	140819446
chr2	148694306	148694641
chr20	279912	283100
chr21	3345	4432
chr21	6796754	6801346
chr21	6796754	6805090
chr21	6801565	6802925
chr21	6801565	6802925
chr21	6804053	6805090
chr21	6806245	6807088
chr21	6806245	6807296
chr21	6806245	6807296
chr21	6806252	6808253
chr21	6809948	6810655
chr21	6811064	6812981
chr21	6813434	6814152
chr21	6816831	6817488
chr21	6818974	6819352
chr21	6821355	6822075
chr21	6821355	6825273
chr21	6823561	6825304
chr21	6823561	6828694
chr21	6830180	6831923
chr21	6830180	6837506
chr21	6840060	6840765
chr21	6840060	6840765
chr21	6850900	6852661
chr21	6852700	6853585
chr22	2609	12846
chr22	24442	32404
chr22	47892	50004
chr25	542118	544942
chr25	2873902	2874256
chr25	2878967	2884220
chr25	2970430	2972243
chr25	2970470	2973719
chr25	3060511	3062049
chr26	5339549	5340372
chr27	3653159	3653607
chr27	5213965	5216720
chr27	5220890	5228753
chr28	1552	19473
chr28	16555	34037
chr28	31122	48698
chr28	164013	191048
chr28	195205	197666
chr28	195409	205913
chr28	202134	211842
chr28	213733	214215
chr28	242764	251559
chr28	249809	252885
chr28	279410	283192
chr28	286990	294076
chr28	290391	309664
chr28	302620	309664
chr28	314468	315074
chr28	316611	325287
chr28	328593	360251
chr28	328593	387464
chr28	346353	387030
chr28	355201	371412
chr28	360772	375456
chr28	369457	371262
chr28	5422677	5430181
chr29	469065	469940
chr29	626979	627292
chr29	626979	627292
chr29	626979	627475
chr29	639237	641726
chr29	640347	641370
chr29	647387	648975
chr29	649934	650303
chr29	649934	650303
chr29	649934	650303
chr3	1	405
chr3	1	432
chr3	1	432
chr3	1	15166
chr3	571	12159
chr3	571	13417
chr3	12245	15166
chr3	32702	34661
chr3	86890	87323
chr3	91590	100961
chr3	64832658	64838984
chr31	17071	19100
chr31	640108	644410
chr31	1245609	1252871
chr31	1764430	1764973
chr31	2095613	2096218
chr31	2149829	2151598
chr33	1	8978
chr33	196915	197661
chr33	1071897	1073519
chr33	1629302	1629620
chr33	1752053	1753828
chr33	1796256	1800306
chr33	1798873	1799951
chr33	1896671	1898285
chr33	1917281	1918188
chr33	1918322	1920746
chr33	1944295	1946220
chr33	1962764	1963053
chr33	1970342	1970717
chr33	2001431	2002506
chr33	2047376	2047727
chr33	2056119	2056383
chr33	2076484	2083639
chr33	2087884	2089511
chr33	2141809	2180169
chr33	2145726	2162290
chr33	2164633	2181946
chr33	2200977	2201562
chr33	2200993	2201605
chr33	2203388	2207773
chr33	2207522	2207946
chr33	2209318	2211325
chr33	2218249	2223624
chr33	2363712	2379756
chr33	2399777	2400512
chr33	2404793	2406891
chr33	2462533	2465972
chr33	2574058	2576758
chr33	2799652	2803132
chr33	2893467	2899777
chr33	2929509	2933573
chr33	3562655	3569803
chr33	3564389	3565975
chr33	3644103	3644440
chr33	3681280	3682613
chr33	3688115	3690498
chr33	3720449	3720904
chr33	3791628	3794385
chr34	2731610	2754224
chr34	2741389	2763722
chr34	2866081	2883750
chr34	3230623	3236007
chr37	2439	3023
chr37	2439	19227
chr37	3156	19964
chr37	3329	11328
chr37	3329	12691
chr37	3334	11270
chr37	12816	17422
chr37	12816	24661
chr37	57975	59800
chr37	59860	65250
chr37	93797	105823
chr37	102178	107872
chr37	118238	133188
chr37	120696	133172
chr37	126923	139462
chr37	134114	149351
chr37	149444	149972
chr37	150178	157239
chr39	237	1402
chr4	90834993	90845875
chr4	90853809	90860218
chr5	1	4380
chr5	29998753	29999835
chr6	310643	312007
chr6	613194	614558
chr8	246	1072
chr9	65443	94142
chr9	66560	94142
chr9	69689	77608
chr9	11531384	11538908
chrW	338905	340149
chrW	1354117	1360442
chrW	1524649	1530977
chrW	2015112	2021441
chrW	3500589	3501140
chrW	3786529	3787112
chrW	4626169	4631028
chrW	4626169	4631028
chrW	4626169	4634232
chrW	4626169	4634232
chrW	4626337	4628187
chrW	4626337	4633370
chrW	4628553	4634232
chrW	4630061	4630830
chrW	4630061	4630830
chrW	4632620	4633370
chrW	6151268	6157578
chrW	6352264	6352652
chrW	6747452	6753606
chrW	8765526	8771834
chrW	8771379	8777687
chrZ	5534057	5534301
chrZ	73738698	73739052
chrZ	78682135	78688460
chr1	192606	192800
chr1	210131	210312
chr1	277038	277272
chr1	341203	341383
chr1	446986	447117
chr1	560842	560947
chr1	622947	623171
chr1	680867	681023
chr1	1185947	1186125
chr1	1649162	1649385
chr1	1673274	1673376
chr1	1912643	1912760
chr1	2780011	2786194
chr1	3611089	3611299
chr1	4118728	4118867
chr1	4175513	4175643
chr1	4304694	4305231
chr1	5101597	5101714
chr1	5101824	5102013
chr1	5305994	5306225
chr1	6834477	6835093
chr1	7112011	7112112
chr1	8577061	8578171
chr1	8673350	8673645
chr1	8693458	8693760
chr1	8784564	8784666
chr1	8784722	8784840
chr1	9058389	9058533
chr1	9085078	9085218
chr1	10086432	10086817
chr1	10100742	10101209
chr1	10166454	10167007
chr1	10167283	10167386
chr1	10260541	10261118
chr1	10802582	10808928
chr1	11102901	11103425
chr1	11116890	11117125
chr1	11807310	11807570
chr1	11813776	11813902
chr1	12477253	12477380
chr1	12752804	12752910
chr1	14482963	14483173
chr1	15191983	15192446
chr1	15325663	15325798
chr1	15527479	15527645
chr1	15598284	15598389
chr1	17131025	17135323
chr1	17158631	17159575
chr1	18517115	18517325
chr1	19072363	19072481
chr1	19172637	19173171
chr1	19689867	19689978
chr1	22954573	22954979
chr1	23706308	23706512
chr1	24038198	24039009
chr1	24089249	24090167
chr1	25527253	25527384
chr1	26498834	26499154
chr1	26765799	26765925
chr1	27390299	27390668
chr1	27726019	27726979
chr1	27806492	27806990
chr1	27982860	27982972
chr1	28107730	28107864
chr1	28317873	28318240
chr1	28319703	28320070
chr1	28324821	28325188
chr1	28444845	28444961
chr1	29547298	29547427
chr1	30031124	30031239
chr1	30585406	30585682
chr1	30628025	30628127
chr1	30816006	30816202
chr1	30988159	30988651
chr1	31193263	31193588
chr1	31409585	31410369
chr1	32044502	32046927
chr1	32402190	32402542
chr1	32407028	32407525
chr1	32407825	32408200
chr1	32625947	32626103
chr1	32737530	32743362
chr1	33428214	33428374
chr1	34407076	34407313
chr1	34526857	34527074
chr1	35353124	35353370
chr1	35994033	35994136
chr1	36217403	36217997
chr1	36981546	36982063
chr1	37450680	37451179
chr1	37948915	37949106
chr1	38217664	38217794
chr1	38504784	38504897
chr1	39481525	39481634
chr1	39481734	39482094
chr1	40104450	40104800
chr1	40639766	40645597
chr1	40746240	40746538
chr1	41752732	41753657
chr1	42122224	42122904
chr1	42123064	42123319
chr1	42123614	42124089
chr1	45342155	45343457
chr1	45346865	45347217
chr1	45532539	45532884
chr1	45556381	45556659
chr1	45567253	45567704
chr1	46595324	46595480
chr1	48559329	48559449
chr1	48854780	48855027
chr1	49444940	49445071
chr1	51079095	51079585
chr1	51350997	51351135
chr1	51381558	51381678
chr1	51520210	51520309
chr1	51580372	51582662
chr1	52386368	52386672
chr1	52404143	52404248
chr1	52583224	52583472
chr1	52694169	52694332
chr1	53932919	53933221
chr1	53971738	53971940
chr1	54028394	54028498
chr1	54187317	54187626
chr1	54234656	54234765
chr1	54278302	54278488
chr1	54361869	54362116
chr1	54567754	54571119
chr1	54737455	54737603
chr1	55288643	55288786
chr1	55430819	55430986
chr1	55972389	55972555
chr1	56535247	56535491
chr1	58322394	58322689
chr1	58738451	58738557
chr1	59745153	59745343
chr1	59849994	59851284
chr1	60161323	60167155
chr1	62154283	62154450
chr1	62493376	62493875
chr1	62537968	62562733
chr1	63176804	63177194
chr1	64806148	64806444
chr1	64958175	64958295
chr1	65983063	65983260
chr1	67086155	67086432
chr1	67345148	67354460
chr1	68105190	68105636
chr1	68194014	68194174
chr1	68257260	68257377
chr1	69472468	69473002
chr1	69546133	69546522
chr1	71419350	71419604
chr1	71469116	71469701
chr1	71835872	71836088
chr1	72161204	72161558
chr1	72767153	72767392
chr1	73202341	73202441
chr1	73982106	73982246
chr1	75326853	75327012
chr1	75723977	75724107
chr1	76697467	76697614
chr1	77852484	77852666
chr1	77878687	77879531
chr1	78485493	78485787
chr1	78505694	78506050
chr1	78514747	78514856
chr1	78515282	78515576
chr1	78535771	78536465
chr1	78565253	78565841
chr1	78808045	78808145
chr1	78812701	78812895
chr1	78826539	78827681
chr1	79053332	79053533
chr1	80183240	80183533
chr1	81480213	81480383
chr1	83182529	83183375
chr1	83429368	83429566
chr1	83430301	83430444
chr1	83896466	83896574
chr1	84233394	84233505
chr1	84618541	84619035
chr1	84692128	84692351
chr1	85408394	85408780
chr1	86809786	86810137
chr1	87074504	87074636
chr1	87799047	87808049
chr1	88922647	88930591
chr1	89124283	89124524
chr1	89151102	89151340
chr1	90882796	90883271
chr1	90942195	90943100
chr1	91078536	91078675
chr1	91641862	91642241
chr1	91698567	91698857
chr1	91867525	91867703
chr1	92084665	92084883
chr1	93355670	93355962
chr1	94366563	94366833
chr1	94366909	94367037
chr1	94412864	94413134
chr1	94982303	94982518
chr1	96030286	96030560
chr1	96057859	96058572
chr1	96120479	96121070
chr1	96206810	96207229
chr1	96603797	96604154
chr1	97031201	97031734
chr1	97631140	97631268
chr1	98001453	98001613
chr1	98082544	98083032
chr1	98116411	98116661
chr1	98145744	98145943
chr1	98170120	98170444
chr1	98260961	98261707
chr1	99216974	99217269
chr1	99284887	99285386
chr1	99680587	99680744
chr1	99792253	99793170
chr1	99841304	99842114
chr1	99900106	99900605
chr1	100048942	100049110
chr1	100304393	100304810
chr1	100528616	100528841
chr1	100588516	100588998
chr1	100713589	100714082
chr1	100932116	100936768
chr1	101487032	101488412
chr1	102096041	102100249
chr1	103101454	103101575
chr1	104676784	104676930
chr1	104785404	104785548
chr1	105732891	105733104
chr1	106195856	106195959
chr1	106259565	106260214
chr1	106863581	106864141
chr1	107034726	107035042
chr1	107084869	107085105
chr1	107197676	107197926
chr1	107729197	107729307
chr1	108014200	108014332
chr1	108656605	108656805
chr1	113298151	113298385
chr1	113426505	113426865
chr1	113429797	113431110
chr1	113444019	113444134
chr1	113444185	113444317
chr1	113447269	113448582
chr1	113844947	113845978
chr1	114574078	114574761
chr1	114791723	114791864
chr1	116122176	116123890
chr1	116126238	116145897
chr1	116762571	116763649
chr1	117535567	117538935
chr1	117546333	117549703
chr1	117553120	117553246
chr1	117553506	117553608
chr1	117553894	117554336
chr1	117891457	117891706
chr1	118095944	118096087
chr1	118404272	118404402
chr1	118422327	118422488
chr1	119677703	119678623
chr1	120370591	120370771
chr1	120764808	120764979
chr1	121079182	121079296
chr1	121323040	121323230
chr1	121544074	121544373
chr1	121618702	121618808
chr1	121798996	121799111
chr1	121808871	121809120
chr1	121809246	121809350
chr1	122072352	122072683
chr1	122073022	122077425
chr1	122362846	122370347
chr1	122706757	122706929
chr1	123152866	123155517
chr1	123350230	123350422
chr1	123456236	123456492
chr1	123533338	123533625
chr1	123664128	123664476
chr1	123664767	123665134
chr1	124197674	124203505
chr1	124626860	124627183
chr1	124761197	124761335
chr1	125307389	125307873
chr1	126494224	126494514
chr1	127738457	127738610
chr1	127784657	127784795
chr1	127784926	127785281
chr1	127837044	127837212
chr1	127873864	127878356
chr1	127881658	127882602
chr1	128419190	128419516
chr1	128616239	128616376
chr1	129275471	129275596
chr1	129293322	129293890
chr1	129953500	129953815
chr1	130421148	130421368
chr1	131300554	131301701
chr1	131995075	131995250
chr1	132344208	132344718
chr1	133063298	133063592
chr1	133303119	133303251
chr1	134018089	134019292
chr1	134576717	134576857
chr1	134820578	134822094
chr1	135310185	135310430
chr1	135390043	135390157
chr1	135530165	135530355
chr1	135844796	135844935
chr1	136548534	136548639
chr1	136835826	136836051
chr1	137106155	137106380
chr1	137292176	137292702
chr1	137640409	137640550
chr1	138555502	138555607
chr1	138705486	138705640
chr1	139218865	139219087
chr1	139593096	139593316
chr1	139834729	139834916
chr1	139844428	139844564
chr1	139959850	139959969
chr1	140438866	140439305
chr1	141189289	141189394
chr1	141473729	141477561
chr1	142607083	142607244
chr1	143446243	143446656
chr1	143478138	143478521
chr1	143569313	143570205
chr1	144362919	144363098
chr1	145616992	145617324
chr1	145760050	145760268
chr1	146011304	146011482
chr1	146058168	146058297
chr1	146323850	146324481
chr1	146355132	146355549
chr1	146355629	146355853
chr1	147495965	147496284
chr1	149980926	149985820
chr1	150028938	150029115
chr1	150032507	150032694
chr1	150088055	150088266
chr1	150160790	150160891
chr1	150283779	150283997
chr1	150291475	150291662
chr1	150900418	150900540
chr1	151042364	151042492
chr1	151137041	151137202
chr1	151677490	151678322
chr1	151689954	151690226
chr1	151867153	151869725
chr1	152048773	152049004
chr1	152530646	152531148
chr1	152727900	152728007
chr1	152842396	152842920
chr1	152870200	152870318
chr1	152952537	152953398
chr1	152991633	152991893
chr1	153448115	153448343
chr1	153594784	153594984
chr1	153602525	153602881
chr1	153703993	153704246
chr1	153724377	153724771
chr1	153855556	153855727
chr1	154083780	154084100
chr1	154558608	154558709
chr1	154573947	154574934
chr1	155009313	155009828
chr1	155368782	155369134
chr1	155420260	155420455
chr1	155526419	155526852
chr1	155755601	155755740
chr1	156250701	156250854
chr1	157154120	157154224
chr1	157787703	157787969
chr1	158165879	158166066
chr1	158168853	158168957
chr1	158193974	158194469
chr1	158882855	158883601
chr1	159524866	159525070
chr1	159591280	159591415
chr1	160030786	160031190
chr1	160048758	160051780
chr1	160056043	160056459
chr1	160196996	160197101
chr1	160197326	160197842
chr1	160508933	160509053
chr1	160523463	160531668
chr1	161247526	161247795
chr1	161821939	161822640
chr1	162878582	162881613
chr1	164072669	164078876
chr1	164087538	164090932
chr1	164400752	164400886
chr1	164414294	164416457
chr1	164430687	164430965
chr1	164431321	164431567
chr1	166227222	166227330
chr1	166450448	166450594
chr1	167819946	167820131
chr1	168505023	168505159
chr1	168732193	168732640
chr1	168954521	168954628
chr1	169125476	169125712
chr1	169325869	169325981
chr1	169474523	169476425
chr1	169612590	169612705
chr1	169733662	169733846
chr1	169740516	169740772
chr1	169741794	169742444
chr1	169742673	169743305
chr1	169743912	169744042
chr1	169744575	169754189
chr1	169754854	169756022
chr1	169759019	169759279
chr1	169761922	169762312
chr1	169762822	169763340
chr1	169765720	169765850
chr1	169858840	169858954
chr1	170626262	170626374
chr1	170832134	170832258
chr1	170865164	170865353
chr1	171427257	171428519
chr1	171494995	171495726
chr1	171862575	171862751
chr1	172149124	172149235
chr1	172982836	172983593
chr1	173431926	173432059
chr1	177058603	177060090
chr1	177071317	177072437
chr1	177089321	177092295
chr1	177102416	177103903
chr1	177109424	177110177
chr1	177459259	177459383
chr1	177488141	177488297
chr1	177824946	177825081
chr1	177867891	177868051
chr1	178356772	178357189
chr1	178706521	178706948
chr1	178707327	178708176
chr1	178806427	178806587
chr1	178974287	178975761
chr1	179589104	179589218
chr1	180346406	180347291
chr1	181307433	181308024
chr1	181308289	181308632
chr1	181374924	181375314
chr1	181396932	181397129
chr1	182643781	182644081
chr1	182719878	182722005
chr1	182770664	182774190
chr1	182806335	182816956
chr1	183512403	183512524
chr1	183514750	183515624
chr1	184779089	184780157
chr1	185104310	185107156
chr1	185119425	185120321
chr1	185379051	185379193
chr1	185552034	185557865
chr1	185664423	185664588
chr1	186528711	186531802
chr1	186572124	186572246
chr1	186836032	186836417
chr1	186939949	186940177
chr1	186942026	186942337
chr1	186943995	186944109
chr1	186947936	186948050
chr1	186949908	186950219
chr1	186951877	186951991
chr1	186953849	186954160
chr1	186955818	186955932
chr1	186959759	186959873
chr1	186963700	186963814
chr1	186967641	186967755
chr1	186969956	186973593
chr1	187070201	187070631
chr1	187213282	187213637
chr1	188637399	188638572
chr1	188638856	188639822
chr1	189159395	189159519
chr1	189309777	189309962
chr1	189810278	189810393
chr1	189946635	189947928
chr1	189994906	189995061
chr1	190495845	190495959
chr1	190620651	190620871
chr1	191210427	191210587
chr1	191229398	191229585
chr1	191401710	191402159
chr1	191605593	191605705
chr1	192018817	192018930
chr1	192427931	192433044
chr1	192571796	192572093
chr1	193584783	193584988
chr1	193757569	193757721
chr1	193880735	193880843
chr1	193983723	193984205
chr1	194377121	194377258
chr1	194472691	194472835
chr1	194472962	194473088
chr1	194531236	194531545
chr1	194593669	194593803
chr1	195017014	195017441
chr1	195022995	195023281
chr1	195023408	195023877
chr1	195089263	195089404
chr1	195116865	195117098
chr1	195117245	195117479
chr1	195333397	195333559
chr1	195661192	195661418
chr1	195728690	195732367
chr10	157427	157635
chr10	452231	452368
chr10	459326	463066
chr10	834060	834329
chr10	2277349	2277481
chr10	2331104	2331248
chr10	2359772	2359895
chr10	2363490	2363724
chr10	2583809	2583917
chr10	2584076	2584292
chr10	2836037	2836261
chr10	2867919	2868067
chr10	3095786	3096039
chr10	3218513	3219028
chr10	5689198	5689304
chr10	6237991	6238181
chr10	6991122	6991624
chr10	7032638	7032965
chr10	7387764	7388207
chr10	8334439	8335278
chr10	8687964	8688187
chr10	8688434	8688588
chr10	12611134	12611250
chr10	13651547	13651711
chr10	14225907	14226104
chr10	14404623	14405033
chr10	14801201	14801604
chr10	15676808	15677073
chr10	15964742	15964915
chr10	17797979	17806679
chr10	18209313	18209441
chr10	19228449	19228675
chr10	19254760	19254876
chr10	19642526	19642871
chr10	20045875	20045985
chr11	1612273	1612808
chr11	4657577	4657888
chr11	5017524	5018459
chr11	5708511	5708747
chr11	6002016	6002120
chr11	6151545	6152112
chr11	6176704	6176964
chr11	6323252	6323846
chr11	7067060	7067234
chr11	7630882	7631118
chr11	7937566	7937780
chr11	8181204	8181308
chr11	8582593	8582915
chr11	8600055	8600229
chr11	8926750	8926920
chr11	9463994	9464155
chr11	9491823	9492156
chr11	9499955	9500282
chr11	9553919	9554027
chr11	10101375	10101731
chr11	10760130	10760245
chr11	10878135	10878307
chr11	11248342	11248851
chr11	12433553	12434601
chr11	12643190	12643652
chr11	13233738	13233936
chr11	14026142	14026348
chr11	14429506	14429926
chr11	15106904	15107011
chr11	16119194	16119363
chr11	16325705	16326056
chr11	16328551	16328674
chr11	16850653	16850817
chr11	17009310	17009425
chr11	17284683	17284834
chr11	17284883	17285676
chr11	17517862	17518006
chr11	18007643	18007755
chr11	18729749	18729892
chr11	19585431	19587139
chr12	540606	559741
chr12	570816	571021
chr12	810559	810702
chr12	1493976	1494102
chr12	1808260	1808460
chr12	3210716	3210861
chr12	3447924	3461281
chr12	3466449	3466767
chr12	4155767	4156194
chr12	4917646	4917907
chr12	5669260	5669503
chr12	5800049	5800269
chr12	9664287	9664498
chr12	10202621	10202996
chr12	10820009	10820292
chr12	11134228	11134355
chr12	12481028	12481230
chr12	12485721	12485844
chr12	12823417	12824121
chr12	14512434	14512923
chr12	14909637	14909959
chr12	15001302	15001677
chr12	15009197	15009320
chr12	15424086	15424222
chr12	16466345	16467381
chr12	18284465	18284625
chr12	18643176	18643331
chr12	20072201	20072342
chr12	20073432	20073537
chr12	20103793	20104004
chr13	113486	113715
chr13	518853	519183
chr13	1097056	1097161
chr13	4898942	4899139
chr13	4935639	4935740
chr13	5048694	5049212
chr13	5838237	5838541
chr13	6642399	6642708
chr13	6754944	6761229
chr13	7281941	7288301
chr13	8081910	8082314
chr13	8294951	8295052
chr13	9773820	9777239
chr13	12614375	12614498
chr13	13715264	13715824
chr13	13986239	13986736
chr13	14118513	14118730
chr13	14504145	14504246
chr13	17891539	17892248
chr14	47323	47463
chr14	246248	249640
chr14	885247	885367
chr14	1085876	1086168
chr14	1335333	1335692
chr14	2324806	2325171
chr14	2868465	2869266
chr14	3658113	3663206
chr14	4866221	4866347
chr14	5230102	5230420
chr14	6382354	6382861
chr14	6563636	6563789
chr14	6571543	6571819
chr14	6974046	6974217
chr14	7237622	7237726
chr14	7503413	7503532
chr14	7764035	7764249
chr14	8096021	8096208
chr14	9225362	9225585
chr14	9517949	9518431
chr14	10431465	10432586
chr14	11145270	11146101
chr14	12523571	12523687
chr14	12944966	12945201
chr14	12952203	12952356
chr14	13042764	13043063
chr14	13146939	13147219
chr14	14064051	14064176
chr14	15230950	15231065
chr14	15237443	15238624
chr15	39781	39893
chr15	1885474	1885994
chr15	2213661	2214016
chr15	3359701	3359950
chr15	3767903	3768158
chr15	4117262	4117372
chr15	5619531	5619639
chr15	6694773	6695222
chr15	7183866	7183986
chr15	7706569	7706891
chr15	8046587	8046748
chr15	8822983	8823153
chr15	9391456	9391577
chr15	10075319	10075523
chr15	10327008	10327667
chr15	10674719	10674864
chr15	11148308	11148428
chr15	11187944	11188136
chr15	11694472	11694577
chr15	11868279	11868442
chr15	12694192	12694315
chr16	117131	117251
chr16	375016	375279
chr16	869630	870017
chr16	894149	894536
chr16	895610	895912
chr16	910999	911735
chr16	1556885	1558197
chr16	2066239	2066340
chr16	2071927	2072045
chr16	2269052	2269700
chr16	2315408	2315568
chr17	444173	444757
chr17	484280	484599
chr17	488011	488991
chr17	573898	574038
chr17	575930	576035
chr17	2623922	2629757
chr17	2794141	2794492
chr17	2964392	2964591
chr17	5254690	5255015
chr17	5516188	5516309
chr17	6289832	6293217
chr17	7671891	7672323
chr17	8427349	8427607
chr17	8539751	8540050
chr17	8584911	8585022
chr17	9167025	9167186
chr17	10235125	10235417
chr17	11006173	11006397
chr18	300757	300862
chr18	345619	346534
chr18	921960	923003
chr18	974714	975426
chr18	1191073	1191396
chr18	2450948	2451555
chr18	2844170	2844288
chr18	4086072	4086407
chr18	4524985	4525095
chr18	4658897	4659142
chr18	5585364	5585611
chr18	5883985	5892365
chr18	9723475	9723610
chr18	11607374	11607998
chr19	78231	78728
chr19	78231	78728
chr19	85759	86256
chr19	93289	93786
chr19	148204	148701
chr19	155712	156209
chr19	163211	163708
chr19	170712	171209
chr19	178223	178720
chr19	185735	186232
chr19	78231	78728
chr19	85759	86256
chr19	93289	93786
chr19	148204	148701
chr19	155712	156209
chr19	163211	163708
chr19	170712	171209
chr19	178223	178720
chr19	185735	186232
chr19	479448	479821
chr19	565983	567909
chr19	639192	639484
chr19	1047642	1047877
chr19	1277315	1277488
chr19	2431906	2432063
chr19	4120760	4120922
chr19	4738853	4739023
chr19	4862492	4862631
chr19	4904314	4904593
chr19	5556024	5556216
chr19	6307572	6307697
chr19	6566263	6566391
chr19	6667220	6667348
chr19	7858533	7858728
chr19	8346868	8347231
chr19	9535421	9535989
chr19	10441694	10442262
chr2	450112	450222
chr2	455216	455316
chr2	687044	687372
chr2	742912	743326
chr2	1225201	1225311
chr2	2069978	2070364
chr2	2457792	2458113
chr2	3536645	3536765
chr2	4034170	4034305
chr2	4475524	4475737
chr2	4950457	4950672
chr2	5782856	5789204
chr2	6232622	6232787
chr2	6861346	6861944
chr2	7044799	7044920
chr2	8962999	8963219
chr2	9616972	9617250
chr2	10017568	10017836
chr2	10464371	10464950
chr2	10519815	10521778
chr2	10760748	10760938
chr2	11223205	11223541
chr2	11297094	11297273
chr2	11907724	11907837
chr2	11973953	11974077
chr2	12292709	12293627
chr2	12599422	12599562
chr2	12708192	12708549
chr2	13175474	13175627
chr2	14351670	14351978
chr2	15720507	15720767
chr2	16245715	16246366
chr2	16300258	16300392
chr2	16616220	16616374
chr2	16702151	16702323
chr2	16724479	16724579
chr2	17926713	17926867
chr2	18512603	18512939
chr2	18590032	18590943
chr2	18708323	18708491
chr2	18992165	18992267
chr2	19211380	19211708
chr2	19393975	19394265
chr2	19488800	19489018
chr2	19570685	19570784
chr2	19608025	19608190
chr2	19911647	19911751
chr2	19912052	19912677
chr2	21253155	21253873
chr2	21561416	21561519
chr2	21686753	21686872
chr2	22121608	22121713
chr2	23149252	23149389
chr2	23285800	23285929
chr2	23931549	23931713
chr2	24182383	24182502
chr2	24488279	24488737
chr2	25162401	25162753
chr2	25162988	25163124
chr2	25187387	25187575
chr2	25189374	25189609
chr2	25351668	25352586
chr2	25518719	25518953
chr2	25619092	25620028
chr2	25676928	25677057
chr2	25734358	25734961
chr2	25788430	25788645
chr2	26140092	26140228
chr2	26226456	26226707
chr2	26274389	26276384
chr2	26288890	26289576
chr2	27652498	27652627
chr2	27858420	27858542
chr2	27966194	27966309
chr2	28075748	28076168
chr2	28733908	28735035
chr2	29235721	29235830
chr2	29339910	29340163
chr2	29476347	29476455
chr2	29501310	29501666
chr2	29761832	29762179
chr2	29791340	29792514
chr2	30235519	30235720
chr2	30344170	30344678
chr2	30351613	30351752
chr2	30370525	30371053
chr2	30913929	30914181
chr2	30918337	30918853
chr2	30947317	30947833
chr2	30964797	30965229
chr2	31819199	31819329
chr2	31950339	31950438
chr2	33392088	33392433
chr2	35366283	35366383
chr2	37633969	37634609
chr2	37891656	37892080
chr2	38406380	38406522
chr2	38916296	38916473
chr2	39065315	39065485
chr2	40560269	40560650
chr2	41248924	41249273
chr2	42044413	42050412
chr2	42130938	42131237
chr2	42780719	42781588
chr2	45791384	45791725
chr2	46055605	46055954
chr2	47167680	47167800
chr2	47703479	47704642
chr2	47831550	47831919
chr2	48585908	48586027
chr2	48600452	48600557
chr2	48632244	48632451
chr2	48784717	48784973
chr2	49063440	49063793
chr2	49648792	49648898
chr2	50207566	50207955
chr2	50858480	50858580
chr2	52977592	52977704
chr2	53411284	53411686
chr2	53411801	53411905
chr2	53411997	53412278
chr2	54754413	54754950
chr2	54914528	54914664
chr2	55416414	55416734
chr2	57000885	57001020
chr2	57048526	57048717
chr2	57326140	57326255
chr2	57467275	57467540
chr2	57826134	57826414
chr2	58021047	58021194
chr2	58107820	58108109
chr2	59414224	59414416
chr2	59414499	59415183
chr2	60037078	60037608
chr2	62378278	62378561
chr2	65059043	65059169
chr2	66092691	66093511
chr2	68120935	68121145
chr2	71339969	71340788
chr2	71444213	71448890
chr2	71550818	71550919
chr2	72869701	72869888
chr2	73392107	73395490
chr2	75975595	75994884
chr2	77335642	77335847
chr2	77391298	77391588
chr2	78145886	78148698
chr2	78273585	78279417
chr2	79907688	79908449
chr2	80246384	80246546
chr2	80438454	80438629
chr2	80449317	80449989
chr2	80459675	80460004
chr2	81106457	81106581
chr2	82662026	82662190
chr2	83663056	83663447
chr2	83664165	83664415
chr2	83769087	83769444
chr2	84680666	84680817
chr2	85259893	85260387
chr2	86080860	86081465
chr2	86092312	86093809
chr2	86109179	86109443
chr2	86141549	86141905
chr2	86152797	86152999
chr2	86344583	86345619
chr2	86345825	86346393
chr2	87709969	87716313
chr2	88091326	88091755
chr2	88431270	88431758
chr2	88469528	88469683
chr2	88547979	88549056
chr2	88568560	88568943
chr2	89066523	89066653
chr2	89286335	89286443
chr2	89564606	89564904
chr2	94537345	94537568
chr2	94760408	94760515
chr2	95230912	95231319
chr2	96674917	96675030
chr2	96677376	96679266
chr2	97549884	97550130
chr2	97826769	97827430
chr2	98196635	98197065
chr2	99399187	99399299
chr2	99524254	99525066
chr2	99949533	99949725
chr2	100960887	100961124
chr2	101144245	101144905
chr2	101338406	101338531
chr2	101409914	101410030
chr2	102126651	102126794
chr2	102787065	102787234
chr2	104083482	104083720
chr2	104648504	104648699
chr2	104894076	104894732
chr2	105705259	105709311
chr2	106086812	106087165
chr2	106124265	106124760
chr2	106499623	106500122
chr2	106923586	106929933
chr2	107109484	107110065
chr2	107774814	107774939
chr2	108843538	108844101
chr2	108944867	108945787
chr2	108967194	108967841
chr2	109074264	109074367
chr2	109961505	109962328
chr2	110110130	110110230
chr2	112324802	112325128
chr2	113025386	113025701
chr2	113619466	113619749
chr2	113744366	113744486
chr2	113892554	113892657
chr2	115054240	115054464
chr2	115148650	115148774
chr2	115446710	115446921
chr2	117169383	117169677
chr2	117413134	117413483
chr2	117623499	117623668
chr2	118171285	118171441
chr2	118308852	118308974
chr2	118606023	118610490
chr2	119327352	119327454
chr2	119428968	119435323
chr2	119444460	119444596
chr2	119469184	119469309
chr2	120504667	120508257
chr2	121574817	121575598
chr2	121900309	121900488
chr2	122889218	122889409
chr2	122998870	123000124
chr2	123928645	123928853
chr2	123981118	123986949
chr2	124021564	124021705
chr2	124430406	124430645
chr2	125022187	125022434
chr2	125929929	125930108
chr2	125968968	125969218
chr2	125993588	125993717
chr2	127528227	127528355
chr2	130345635	130347131
chr2	130410185	130410437
chr2	130464607	130465003
chr2	131062557	131062793
chr2	131063334	131063582
chr2	131371378	131371541
chr2	133531386	133531485
chr2	133995696	133997012
chr2	134619606	134619799
chr2	134874091	134874215
chr2	135188058	135188719
chr2	135297861	135297988
chr2	136070916	136071067
chr2	136325910	136326037
chr2	136568605	136568727
chr2	136907110	136907236
chr2	137188338	137188580
chr2	137452612	137452754
chr2	137899961	137900102
chr2	139229965	139230171
chr2	139230326	139230530
chr2	139774051	139774190
chr2	139779422	139779536
chr2	141399106	141399392
chr2	141529902	141530291
chr2	141943604	141945265
chr2	141974883	141975139
chr2	142388614	142388726
chr2	142424807	142425378
chr2	142487671	142488519
chr2	142508943	142509861
chr2	142640831	142641924
chr2	143082243	143082387
chr2	143624595	143624719
chr2	143641043	143641191
chr2	144446737	144447221
chr2	145336180	145336552
chr2	145336659	145336765
chr2	145698817	145698991
chr2	146092163	146092305
chr2	146356797	146356929
chr2	147234839	147235133
chr2	147508259	147508475
chr2	147536236	147536344
chr2	147757862	147757994
chr2	147800419	147800624
chr2	148020759	148020915
chr2	148373350	148373470
chr2	148414335	148414451
chr2	148587509	148587639
chr2	148587509	148587639
chr2	148701408	148701588
chr2	148712766	148712885
chr2	148754606	148754735
chr2	148774321	148774656
chr2	149111882	149112161
chr20	314845	316682
chr20	332418	335057
chr20	1460505	1461003
chr20	1499306	1499418
chr20	2035125	2035250
chr20	3684635	3689924
chr20	4054822	4055243
chr20	4312176	4315493
chr20	5018771	5018881
chr20	5874933	5876398
chr20	6038774	6039011
chr20	7724258	7724360
chr20	10148766	10149019
chr20	11641049	11641651
chr20	12254519	12255095
chr20	12875348	12875841
chr20	14215141	14215241
chr21	7309	8100
chr21	343842	344581
chr21	780583	781419
chr21	840386	840486
chr21	1292259	1292472
chr21	1411567	1411737
chr21	3182820	3183101
chr21	3359677	3359863
chr21	4414987	4415153
chr21	4956329	4956491
chr21	5002595	5002722
chr21	5839748	5839863
chr21	6274338	6274466
chr21	6587540	6587671
chr21	6955465	6956587
chr22	1080358	1080463
chr22	1387580	1387720
chr22	1425456	1425645
chr22	1426600	1426790
chr22	1455627	1456106
chr22	1456527	1456730
chr22	1468538	1468868
chr22	3006322	3006475
chr22	3326240	3326370
chr22	3346835	3347007
chr22	3458315	3458535
chr22	3458996	3459168
chr22	3459328	3459434
chr22	4231752	4231860
chr22	4524096	4524224
chr22	4547811	4548285
chr22	4548405	4548777
chr22	4549509	4549785
chr22	4571060	4571297
chr22	4595063	4595204
chr22	4684657	4684779
chr23	19867	20496
chr23	717796	718224
chr23	1572601	1572940
chr23	1575023	1575132
chr23	1595427	1595698
chr23	2217150	2217267
chr23	2234873	2235038
chr23	2235996	2236151
chr23	2322669	2322812
chr23	2850903	2851020
chr23	2851467	2851765
chr23	2855551	2855763
chr23	3149292	3149410
chr23	3213181	3213286
chr23	4150268	4150405
chr23	4182762	4182867
chr23	4236067	4236207
chr23	5285395	5285548
chr23	5339866	5340236
chr23	5376575	5376706
chr23	6046604	6064498
chr24	29181	29303
chr24	53959	56257
chr24	482163	482285
chr24	499325	499649
chr24	895261	895394
chr24	2976005	2976393
chr24	3510581	3510841
chr25	107563	107677
chr25	108039	108183
chr25	131745	131849
chr25	261676	266750
chr25	269578	269773
chr25	369995	370211
chr25	386004	386116
chr25	437368	437528
chr25	589491	589617
chr25	752240	752360
chr25	890391	890679
chr25	890843	891078
chr25	1580432	1584827
chr25	1711206	1711335
chr25	1752335	1752472
chr25	1799126	1799302
chr25	1833487	1833646
chr25	1928766	1928876
chr25	1998487	1998627
chr25	2047175	2047286
chr25	2087503	2087609
chr25	2271952	2272085
chr25	2424955	2425104
chr25	2442937	2443071
chr25	2514058	2514328
chr25	2873646	2873830
chr25	2876147	2876332
chr25	2883249	2883921
chr25	3008472	3012906
chr26	482996	483119
chr26	1643974	1645270
chr26	1645649	1646192
chr26	1905412	1905556
chr26	3239324	3242912
chr26	3391180	3391999
chr26	3406442	3406607
chr26	3406913	3407138
chr26	4463226	4463442
chr26	4586637	4586791
chr26	4749235	4749456
chr26	4858953	4859093
chr26	4896085	4896255
chr26	5339208	5339453
chr27	67969	69103
chr27	731798	732079
chr27	761121	761412
chr27	977603	977710
chr27	1139660	1140200
chr27	1240887	1241040
chr27	1390668	1390811
chr27	2619218	2619324
chr27	2658351	2658487
chr27	2676829	2676949
chr27	2714781	2714880
chr27	2791748	2791853
chr27	2792511	2792873
chr27	2793376	2793589
chr27	3628447	3628585
chr27	3657032	3657147
chr27	3832376	3832521
chr27	3927970	3928270
chr27	4171570	4171676
chr27	4410147	4410356
chr27	5207020	5207272
chr28	135311	135479
chr28	206329	206458
chr28	211841	212310
chr28	351727	352130
chr28	537881	540642
chr28	866398	866569
chr28	1415919	1416055
chr28	1545479	1545612
chr28	1652451	1652696
chr28	1679169	1679293
chr28	2267669	2267775
chr28	2321831	2321984
chr28	2482653	2482775
chr28	2625842	2625963
chr28	2662532	2662747
chr28	2723230	2723451
chr28	2732026	2732195
chr28	3486112	3494820
chr28	3565521	3565653
chr28	3609096	3609268
chr28	3653052	3653174
chr28	3740113	3740272
chr28	4657399	4658014
chr28	4664307	4664477
chr29	85377	85477
chr29	142715	142815
chr29	478700	478913
chr29	519696	519798
chr29	537409	540640
chr29	613571	621147
chr29	638799	639029
chr29	707578	707778
chr3	13402	13675
chr3	75321	75594
chr3	594522	594840
chr3	2515734	2515833
chr3	2544585	2546576
chr3	3346416	3346597
chr3	3528643	3528875
chr3	3576941	3577161
chr3	3577312	3577436
chr3	3721083	3721189
chr3	4044296	4044663
chr3	4089865	4090177
chr3	5640742	5641334
chr3	5825634	5826080
chr3	6537015	6539626
chr3	6539850	6544888
chr3	6770350	6770550
chr3	8006282	8006397
chr3	10342154	10342268
chr3	10953933	10954087
chr3	16863699	16863836
chr3	17726286	17727044
chr3	17790065	17792481
chr3	18332970	18333213
chr3	18836413	18836615
chr3	18962105	18962225
chr3	21520589	21520702
chr3	24234060	24234268
chr3	24351277	24351452
chr3	25311966	25312137
chr3	25744284	25744578
chr3	27797685	27798195
chr3	29823391	29824272
chr3	32142606	32142825
chr3	32535162	32548053
chr3	33139042	33139643
chr3	33310801	33311869
chr3	33626311	33626419
chr3	34440986	34441260
chr3	34635654	34635786
chr3	34643403	34643623
chr3	34726887	34726986
chr3	35048423	35054607
chr3	35126598	35126705
chr3	35408840	35409373
chr3	35542704	35542843
chr3	37781384	37781780
chr3	38869544	38875376
chr3	39228096	39228249
chr3	39271956	39273115
chr3	39273273	39273599
chr3	39456683	39457231
chr3	39605256	39605756
chr3	39645324	39645609
chr3	39698138	39698461
chr3	39918221	39918575
chr3	40276976	40277403
chr3	40988158	40988312
chr3	41015605	41015855
chr3	41867032	41867296
chr3	44192888	44193499
chr3	44734064	44735342
chr3	45458806	45459029
chr3	46095025	46096130
chr3	46462873	46463791
chr3	47807604	47807899
chr3	48512173	48512513
chr3	49254844	49258010
chr3	49574542	49574810
chr3	49585069	49585728
chr3	49602642	49608827
chr3	52646988	52647160
chr3	53000679	53000854
chr3	53974960	53975562
chr3	54330475	54330623
chr3	54658450	54661843
chr3	54864471	54865215
chr3	55866226	55866456
chr3	56555357	56555519
chr3	56905934	56906170
chr3	57038266	57038552
chr3	58330094	58330262
chr3	59026735	59026847
chr3	59071579	59071790
chr3	59573683	59573970
chr3	59718703	59718895
chr3	61581783	61586440
chr3	62432593	62444128
chr3	62554687	62555166
chr3	62618571	62622675
chr3	63304583	63309329
chr3	63475183	63475434
chr3	63522992	63523149
chr3	63523196	63523298
chr3	63754668	63754816
chr3	64118903	64125318
chr3	64261862	64261982
chr3	64295530	64301361
chr3	64536838	64537046
chr3	65383714	65383825
chr3	65505657	65507379
chr3	65573748	65573906
chr3	65806017	65806265
chr3	65861789	65861955
chr3	66179429	66179549
chr3	66223343	66223510
chr3	66434055	66434165
chr3	69173242	69176627
chr3	69806290	69807097
chr3	70694627	70694796
chr3	70905257	70905500
chr3	72091026	72091191
chr3	75139852	75140352
chr3	75282224	75282401
chr3	75333926	75334348
chr3	75402934	75403234
chr3	75481889	75487720
chr3	75543391	75543613
chr3	76036864	76037070
chr3	76546996	76547393
chr3	76737683	76738130
chr3	77842997	77843306
chr3	77927507	77927615
chr3	78399685	78400086
chr3	78447158	78447572
chr3	78600654	78601095
chr3	78631260	78631379
chr3	78635848	78638938
chr3	79395499	79395860
chr3	79982669	79983039
chr3	80381012	80381231
chr3	80881813	80881971
chr3	82347124	82348628
chr3	82720870	82721320
chr3	83451844	83456507
chr3	83639918	83640073
chr3	84076427	84076574
chr3	84100616	84101147
chr3	86366442	86366554
chr3	86458917	86459385
chr3	86486950	86487268
chr3	86603352	86603462
chr3	86903483	86903622
chr3	87008639	87008750
chr3	87144486	87144877
chr3	87341879	87342486
chr3	88030688	88031398
chr3	88160691	88160796
chr3	88346671	88346890
chr3	89751411	89751520
chr3	90873748	90873908
chr3	91794768	91794947
chr3	92858721	92859606
chr3	92933861	92934095
chr3	93786266	93786585
chr3	94400856	94401154
chr3	95401160	95401723
chr3	95745815	95746864
chr3	96160337	96160524
chr3	96216075	96216574
chr3	96278132	96278286
chr3	96464387	96464896
chr3	97140206	97141019
chr3	97310341	97310633
chr3	97311007	97311195
chr3	97932015	97932796
chr3	97969680	97969826
chr3	97969849	97970480
chr3	98152475	98152803
chr3	98168844	98169065
chr3	98414986	98415151
chr3	98571265	98571480
chr3	98583689	98584891
chr3	98925817	98926160
chr3	99353231	99353459
chr3	99455544	99455680
chr3	99620056	99620219
chr3	99721099	99740470
chr3	100268769	100268901
chr3	100379717	100380033
chr3	100579977	100580098
chr3	100809002	100809289
chr3	100986004	100986138
chr3	101490729	101490870
chr3	101492497	101492907
chr3	101496605	101496746
chr3	101498373	101498782
chr3	101502474	101502687
chr3	101504310	101504718
chr3	101533458	101533866
chr3	101566130	101566330
chr3	101590562	101591116
chr3	101933301	101933561
chr3	102161824	102161967
chr3	102266588	102267508
chr3	104009534	104013124
chr3	104445657	104445756
chr3	105704273	105704634
chr3	106688642	106688979
chr3	106927621	106927741
chr3	106963073	106963243
chr3	107195941	107196442
chr3	108007050	108007453
chr3	108012222	108012329
chr3	108124014	108124351
chr3	108817854	108817954
chr3	109647804	109647936
chr3	110026453	110026566
chr3	110630104	110630288
chr30	39477	39671
chr30	43190	43317
chr30	105157	105358
chr30	141779	141888
chr30	146572	146702
chr30	222215	222361
chr30	271363	271494
chr30	275323	275809
chr30	334713	334813
chr30	345364	345540
chr30	416948	417129
chr30	424801	424901
chr30	425264	425386
chr30	428338	428491
chr30	440331	440445
chr30	489867	489991
chr30	601064	601664
chr31	43589	43697
chr31	96918	97233
chr31	208305	208508
chr31	800464	800974
chr31	1324401	1324560
chr31	1357173	1357457
chr31	1414311	1414485
chr31	1495311	1495501
chr31	1731302	1731433
chr33	2334067	2334460
chr33	2355936	2356867
chr33	3778170	3778342
chr34	13431	13633
chr34	18667	18781
chr34	74380	74562
chr34	92951	93064
chr34	100441	100596
chr34	101354	101465
chr34	115280	115449
chr34	137568	137671
chr34	783724	783840
chr34	1263501	1263664
chr34	1326742	1326965
chr34	1408474	1408585
chr34	1413515	1413691
chr34	1554686	1554842
chr34	1555817	1555997
chr34	1566502	1569230
chr34	1797678	1797918
chr34	2221556	2221760
chr34	2236376	2236552
chr34	2238627	2238992
chr34	2433300	2433540
chr34	2617856	2618716
chr34	2722914	2723108
chr34	2804157	2808765
chr34	3427092	3427336
chr36	37397	37537
chr36	39704	39804
chr36	166619	166818
chr36	192821	193076
chr36	227989	228213
chr37	7909	8038
chr37	12023	12175
chr37	50295	50630
chr37	125064	125228
chr38	119663	119946
chr38	129896	130127
chr38	209818	210842
chr38	248839	248941
chr38	251711	251958
chr38	307721	307895
chr38	370093	370239
chr38	410464	410564
chr38	478275	478493
chr38	521320	521523
chr38	616517	616709
chr38	637949	638137
chr39	2279	2458
chr39	128538	128673
chr4	16826	16938
chr4	1688848	1688986
chr4	1752323	1752442
chr4	2426094	2426734
chr4	2601503	2601668
chr4	2900160	2900263
chr4	3209454	3210316
chr4	7167777	7168611
chr4	7269580	7270539
chr4	7944243	7944522
chr4	8285630	8285813
chr4	9330438	9330556
chr4	10378458	10378788
chr4	11167384	11167957
chr4	11543671	11543804
chr4	12276382	12276909
chr4	12465131	12465248
chr4	12747857	12747986
chr4	13145346	13145766
chr4	13681006	13681214
chr4	14268078	14268188
chr4	14369746	14370451
chr4	14836080	14836261
chr4	14993724	14994933
chr4	15196610	15196828
chr4	16478126	16479778
chr4	16529141	16529374
chr4	16701180	16701799
chr4	17606612	17606898
chr4	17744321	17744509
chr4	19182880	19183052
chr4	20119643	20119984
chr4	20910518	20910651
chr4	21046776	21046949
chr4	22061367	22061468
chr4	22067408	22067588
chr4	22169136	22169390
chr4	22217746	22225137
chr4	22510167	22510296
chr4	22846120	22846289
chr4	22846323	22846734
chr4	23485581	23493111
chr4	23728467	23728617
chr4	23843915	23844833
chr4	24538695	24538817
chr4	25353941	25354213
chr4	26424498	26424646
chr4	26424767	26424921
chr4	27084453	27084833
chr4	27089426	27089693
chr4	27346507	27346952
chr4	27406372	27406536
chr4	27414549	27415758
chr4	27457567	27457714
chr4	27661067	27661290
chr4	27695997	27696915
chr4	27722757	27723125
chr4	28332794	28332925
chr4	28368604	28368834
chr4	28477426	28477991
chr4	30210545	30224417
chr4	33948190	33948523
chr4	35507495	35507694
chr4	37984297	37984845
chr4	38835039	38836388
chr4	38908362	38908862
chr4	40090873	40096704
chr4	40399603	40400422
chr4	40444613	40445842
chr4	40478846	40478946
chr4	41200105	41201025
chr4	41631253	41631441
chr4	43034261	43035882
chr4	43097402	43097703
chr4	43820245	43820409
chr4	43874796	43875328
chr4	43989463	43989746
chr4	45683491	45683614
chr4	45834930	45835185
chr4	46749806	46750453
chr4	47003003	47003236
chr4	47204949	47205066
chr4	48013122	48014503
chr4	49387821	49389485
chr4	50332435	50332969
[truncated: 661 more rows]
