# Supplementary material for: A chromosome-level genome assembly for the Silkie chicken resolves complete sequences for key chicken metabolic, reproductive, and immunity genes
Source: Commun Biol. 2023 Dec 6;6:1233. doi: 10.1038/s42003-023-05619-y (PMC10700341; doi:10.1038/s42003-023-05619-y)
Supplement: Supplementary file 5 — Supplementary Data 11 [file 42003_2023_5619_MOESM5_ESM.xlsx]

## Sheet: Fig 4g
Table of the source data used to plot Fig 4g
	Go term	-Log10(P vaule)
Up	negative regulation of transcription from RNA polymerase II promoter	2.45
	Pre-B cell differentiation	1.63
	Calcium ion transmembrane transport	1.32
	Regulation of chromosomesegregation	1.26
	Negative regulationofrerceptor binding	1.21
	Lipid metabolic process	1.01
Down	Substantia nigra development	1.83
	Cell differentiation	1.74
	Transcription, DNA-templated	1.69
	Tissue homeostasis	1.34
	Regulation of transcription, DNA-templated	1.28
	Receptor recycling	1.17

## Sheet: Fig 4i
Table of the source data used to plot Fig 4i
Tissues	CR	CE	HY	PI	DU	PA	LI	FA	MU	KI	OV	OVT
Duplication 1	159.445	120.437	115.256	225.401	52.5384	471.381	22.9041	164.172	0.745142	35.6986	20.5675	261.1
Duplication 2	237.033	138.926	144.305	260.513	48.3941	413.526	29.7428	183.193	0.975027	41.4183	23.6743	316.762
Duplication 3	251.184	133.01	124.226	238.305	57.5831	450.188	20.5206	219.602	0.827546	43.852	24.4141	363.826
Duplication 4	179.956	150.814	136.485	249.502	54.7284	646.46	24.5822	176.782	1.66323	28.8393	22.0021	346.307

## Sheet: Fig 4h
Table of the source data used to plot Fig 4h
Tissues	CR	CE	HY	PI	DU	PA	LI	FA	MU	KI	OV	OVT
Duplication 1	219.084	1671.14	76.1412	180.967	88.6157	467.259	27	149.092	2.07229	15.9314	6.90648	56.1908
Duplication 2	233.844	803.33	89.3433	170.289	88.0858	520.332	24.4614	89.376	1.29413	64.4912	5.76223	70.2053
Duplication 3	251.811	676.571	86.8872	249.002	161.437	1733.26	18.5773	198.667	0.640903	27.074	6.04836	73.7839
Duplication 4	250.526	850.838	123.186	272.678	88.849	750.444	27.129	87.2396	0.581809	52.8813	3.68426	97.2127
